# Supplementary material for: Genomic surveillance of antimicrobial resistance shows cattle and poultry are a moderate source of multi-drug resistant non-typhoidal Salmonella in Mexico
Source: PLoS One. 2021 May 5;16(5):e0243681. doi: 10.1371/journal.pone.0243681 (PMC8099073; doi:10.1371/journal.pone.0243681)
Supplement: S1 File — (XLSX) [file pone.0243681.s001.xlsx]

## Sheet: Hoja1
Genomic surveillance of antimicrobial resistance shows cattle and poultry are a moderate source of multi-drug resistant non-typhoidal Salmonella in Mexico
Enrique Jesús Delgado-Suárez, Tania Palós-Guitérrez, Francisco Alejandro Ruíz-López, Cindy Fabiola Hernández Pérez, Nayarit Emérita Ballesteros-Nova, Orbelín Soberanis-Ramos, Rubén Danilo Méndez-Medina, Marc W. Allard, María Salud Rubio-Lozano
S1 File. NCBI accessions, metadata, and genome assembly quality attributes of our fully sequenced Salmonella isolates (n=77) collected from bovine lymph nodes and ground beef
(Isolate with Biosample accession SAMN12857424 (strain UNAM2018123_Sa_AN13) was recorded at NCBI as serovar Typhimurium at the moment its raw reads were submitted. However, further analyses with the assembled genome showed it is a monophasic
Typhimurium variant (1,4,[5],12:i:-). This record should be corrected soon at the NCBI pathogen detection site)
										Genome assembly quality parameters
#Organism Group	Isolate name	Serovar	Strain	BioSample	SRR accession	Location	Isolation type	Isolation Source	Host	No. of contigs	Genome size, bp	GC, %	N50	L50
Salmonella enterica	AK67	London	UNAM20171_Sa_AK67	SAMN12345825	SRR9831929	Mexico	environmental/other	Lymph nodes	Bovine	79	4625233	52.26	100798	15
Salmonella enterica	AK68	Typhimurium	UNAM20172_Sa_AK68	SAMN12345826	SRR9831928	Mexico	environmental/other	Lymph nodes	Bovine	94	4878116	52.2	107374	12
Salmonella enterica	AK69	Anatum	UNAM20173_Sa_AK69	SAMN12345827	SRR9831927	Mexico	environmental/other	Lymph nodes	Bovine	59	4679792	52.15	162707	9
Salmonella enterica	AK70	Anatum	UNAM20174_Sa_AK70	SAMN12345828	SRR9831926	Mexico	environmental/other	Lymph nodes	Bovine	69	4680675	52.16	154880	9
Salmonella enterica	AK71	Anatum	UNAM20175_Sa_AK71	SAMN12345829	SRR9831925	Mexico	environmental/other	Lymph nodes	Bovine	69	4678404	52.16	163923	10
Salmonella enterica	AK72	Anatum	UNAM20176_Sa_AK72	SAMN12345830	SRR9831924	Mexico	environmental/other	Lymph nodes	Bovine	79	4678539	52.17	139371	10
Salmonella enterica	AK73	Anatum	UNAM20177_Sa_AK73	SAMN12345831	SRR9831923	Mexico	environmental/other	Lymph nodes	Bovine	44	4684600	52.14	405090	5
Salmonella enterica	AK74	Anatum	UNAM20178_Sa_AK74	SAMN12345832	SRR9831922	Mexico	environmental/other	Lymph nodes	Bovine	44	4676409	52.14	405090	5
Salmonella enterica	AK75	Anatum	UNAM20179_Sa_AK75	SAMN12345833	SRR9831931	Mexico	environmental/other	Lymph nodes	Bovine	52	4688309	52.15	303902	6
Salmonella enterica	AK76	Anatum	UNAM201710_Sa_AK76	SAMN12345834	SRR9831930	Mexico	environmental/other	Ground beef	Bovine	89	4686870	52.16	137319	11
Salmonella enterica	AK77	Reading	UNAM201711_Sa_AK77	SAMN12345835	SRR9831937	Mexico	environmental/other	Lymph nodes	Bovine	92	4820039	52.24	112920	14
Salmonella enterica	AK78	Anatum	UNAM201712_Sa_AK78	SAMN12345836	SRR9831936	Mexico	environmental/other	Lymph nodes	Bovine	74	4685760	52.15	182618	9
Salmonella enterica	AK79	Anatum	UNAM201714_Sa_AK79	SAMN12345837	SRR9831939	Mexico	environmental/other	Lymph nodes	Bovine	81	4679103	52.16	152395	11
Salmonella enterica	AK80	Fresno	UNAM201716_Sa_AK80	SAMN12345838	SRR9831938	Mexico	environmental/other	Ground beef	Bovine	101	4835458	52.18	92473	16
Salmonella enterica	AK81	Anatum	UNAM201717_Sa_AK81	SAMN12345839	SRR9831933	Mexico	environmental/other	Ground beef	Bovine	55	4680836	52.15	223240	7
Salmonella enterica	AK82	Reading	UNAM201718_Sa_AK82	SAMN12345840	SRR9831932	Mexico	environmental/other	Lymph nodes	Bovine	83	4821481	52.23	156799	12
Salmonella enterica	AK83	Reading	UNAM201719_Sa_AK83	SAMN12345841	SRR9831935	Mexico	environmental/other	Lymph nodes	Bovine	80	4820921	52.23	143269	13
Salmonella enterica	AK84	Reading	UNAM201723_Sa_AK84	SAMN12345842	SRR9831934	Mexico	environmental/other	Lymph nodes	Bovine	61	4788193	52.24	240743	7
Salmonella enterica	AK85	Anatum	UNAM201724_Sa_AK85	SAMN12745979	SRR10119145	Mexico	environmental/other	Lymph nodes	Bovine	55	4686724	52.14	273882	6
Salmonella enterica	AK86	Reading	UNAM201726_Sa_AK86	SAMN12745980	SRR10119144	Mexico	environmental/other	Ground beef	Bovine	90	4792009	52.26	144550	10
Salmonella enterica	AM36	Reading	UNAM201720_Sa_AM36	SAMN12745981	SRR10119135	Mexico	environmental/other	Lymph nodes	Bovine	56	4817507	52.23	265489	7
Salmonella enterica	AM39	Anatum	UNAM201730_Sa_AM39	SAMN12745982	SRR10119134	Mexico	environmental/other	Lymph nodes	Bovine	53	4769776	52.1	236074	7
Salmonella enterica	AM40	Anatum	UNAM201731_Sa_AM40	SAMN12745983	SRR10119133	Mexico	environmental/other	Lymph nodes	Bovine	28	4677925	52.14	396448	5
Salmonella enterica	AM42	Muenster	UNAM201734_Sa_AM42	SAMN12745984	SRR10119132	Mexico	environmental/other	Lymph nodes	Bovine	41	4755413	52.13	316789	6
Salmonella enterica	AM44	Anatum	UNAM201736_Sa_AM44	SAMN12745985	SRR10119131	Mexico	environmental/other	Ground beef	Bovine	36	4678081	52.14	269637	6
Salmonella enterica	AM45	London	UNAM201737_Sa_AM45	SAMN12745986	SRR10119130	Mexico	environmental/other	Lymph nodes	Bovine	61	4637813	52.24	401391	5
Salmonella enterica	AM46	Anatum	UNAM201738_Sa_AM46	SAMN12745987	SRR10119129	Mexico	environmental/other	Ground beef	Bovine	40	4677770	52.14	288562	7
Salmonella enterica	AM47	London	UNAM201740_Sa_AM47	SAMN12745988	SRR10119128	Mexico	environmental/other	Ground beef	Bovine	42	4662895	52.21	226033	6
Salmonella enterica	AM48	Reading	UNAM201742_Sa_AM48	SAMN12745989	SRR10119143	Mexico	environmental/other	Ground beef	Bovine	62	4808815	52.24	167891	9
Salmonella enterica	AM49	London	UNAM201743_Sa_AM49	SAMN12745990	SRR10119142	Mexico	environmental/other	Lymph nodes	Bovine	42	4626147	52.25	307420	6
Salmonella enterica	AM50	London	UNAM201744_Sa_AM50	SAMN12745991	SRR10119141	Mexico	environmental/other	Lymph nodes	Bovine	41	4627332	52.25	406101	5
Salmonella enterica	AM51	Reading	UNAM201745_Sa_AM51	SAMN12745992	SRR10119140	Mexico	environmental/other	Lymph nodes	Bovine	73	4799814	52.24	168863	10
Salmonella enterica	AM52	Reading	UNAM201746_Sa_AM52	SAMN12745993	SRR10119139	Mexico	environmental/other	Lymph nodes	Bovine	57	4808258	52.24	256621	7
Salmonella enterica	AM53	Reading	UNAM201747_Sa_AM53	SAMN12745994	SRR10119138	Mexico	environmental/other	Lymph nodes	Bovine	57	4808916	52.24	231062	8
Salmonella enterica	AM54	Reading	UNAM201749_Sa_AM54	SAMN12745995	SRR10119137	Mexico	environmental/other	Lymph nodes	Bovine	66	4808055	52.15	168388	11
Salmonella enterica	AM55	Reading	UNAM201750_Sa_AM55	SAMN12745996	SRR10119136	Mexico	environmental/other	Ground beef	Bovine	79	4804934	52.25	74808	12
Salmonella enterica	AM56	Reading	UNAM201751_Sa_AM56	SAMN12856886	SRR10190350	Mexico	environmental/other	Ground beef	Bovine	57	4808645	52.24	238893	7
Salmonella enterica	AM57	Reading	UNAM201752_Sa_AM57	SAMN12856887	SRR10190349	Mexico	environmental/other	Ground beef	Bovine	60	4808398	52.24	175964	9
Salmonella enterica	AM58	Anatum	UNAM201753_Sa_BB20	SAMN15872724	SRR12492191	Mexico	environmental/other	Ground beef	Bovine	82	4624165	52.28	96769	13
Salmonella enterica	AM60	Reading	UNAM201756_Sa_AM60	SAMN12856888	SRR10190341	Mexico	environmental/other	Lymph nodes	Bovine	67	4818500	52.23	175964	9
Salmonella enterica	AM63	London	UNAM201761_Sa_AM63	SAMN12856889	SRR10190340	Mexico	environmental/other	Ground beef	Bovine	49	4677647	52.14	226033	6
Salmonella enterica	AM68	Anatum	UNAM201770_Sa_AM68	SAMN12856890	SRR10190339	Mexico	environmental/other	Lymph nodes	Bovine	37	4682568	52.14	318125	6
Salmonella enterica	AM74	London	UNAM201782_Sa_AM74	SAMN12856891	SRR10190338	Mexico	environmental/other	Lymph nodes	Bovine	44	4666398	52.21	405969	5
Salmonella enterica	AM78	Fresno	UNAM201789_Sa_AM78	SAMN12856892	SRR10190337	Mexico	environmental/other	Lymph nodes	Bovine	46	4835008	52.17	407875	5
Salmonella enterica	AM79	Anatum	UNAM201790_Sa_AM79	SAMN12856893	SRR10190336	Mexico	environmental/other	Lymph nodes	Bovine	29	4678745	52.45	414143	5
Salmonella enterica	AM81	Kentucky	UNAM201792_Sa_BB21	SAMN15872725	SRR12492190	Mexico	environmental/other	Lymph nodes	Bovine	111	4739128	52.33	77864	20
Salmonella enterica	AM83	Reading	UNAM201794_Sa_AM83	SAMN12856894	SRR10190335	Mexico	environmental/other	Ground beef	Bovine	81	4813087	52.23	144046	13
Salmonella enterica	AM86	Fresno	UNAM201797_Sa_AM86	SAMN12856895	SRR10190334	Mexico	environmental/other	Lymph nodes	Bovine	45	4832960	52.17	325551	5
Salmonella enterica	AM87	Fresno	UNAM201798_Sa_AM87	SAMN12856896	SRR10190348	Mexico	environmental/other	Ground beef	Bovine	46	4832753	52.17	267949	5
Salmonella enterica	AM89	Anatum	UNAM2018100_Sa_AM89	SAMN12856897	SRR10190347	Mexico	environmental/other	Lymph nodes	Bovine	42	4678188	52.14	242888	8
Salmonella enterica	AM90	Anatum	UNAM2018101_Sa_AM90	SAMN12856898	SRR10190346	Mexico	environmental/other	Ground beef	Bovine	45	4677506	52.15	245620	6
Salmonella enterica	AM95	Anatum	UNAM2018106_Sa_AM95	SAMN12856899	SRR10190345	Mexico	environmental/other	Lymph nodes	Bovine	31	4687917	52.14	405090	5
Salmonella enterica	AM98	Anatum	UNAM2018109_Sa_AM98	SAMN12856900	SRR10190344	Mexico	environmental/other	Lymph nodes	Bovine	51	4677807	52.15	241362	7
Salmonella enterica	AN03	Kentucky	UNAM2018113_Sa_BB12	SAMN15872719	SRR12492196	Mexico	environmental/other	Lymph nodes	Bovine	110	4749098	52.33	71206	22
Salmonella enterica	AN04	London	UNAM2018114_Sa_BB13	SAMN15872720	SRR12492195	Mexico	environmental/other	Ground beef	Bovine	88	4584195	52.36	96311	14
Salmonella enterica	AN05	Reading	UNAM2018115_Sa_AN05	SAMN12856901	SRR10190343	Mexico	environmental/other	Lymph nodes	Bovine	52	4775524	52.25	201879	8
Salmonella enterica	AN06	Reading	UNAM2018116_Sa_AN06	SAMN12856902	SRR10190342	Mexico	environmental/other	Lymph nodes	Bovine	57	4808339	52.24	175964	8
Salmonella enterica	AN12	Reading	UNAM2018122_Sa_AN12	SAMN12857423	SRR10189756	Mexico	environmental/other	Lymph nodes	Bovine	59	4808504	52.24	175964	8
Salmonella enterica	AN13	1,4,[5],12:i:-	UNAM2018123_Sa_AN13	SAMN12857424	SRR10189755	Mexico	environmental/other	Lymph nodes	Bovine	104	5096086	50.56	181603	10
Salmonella enterica	AN14	Reading	UNAM2018124_Sa_AN14	SAMN12857425	SRR10189764	Mexico	environmental/other	Ground beef	Bovine	48	4773869	52.25	293394	6
Salmonella enterica	AN15	London	UNAM2018125_Sa_AN15	SAMN12857426	SRR10189763	Mexico	environmental/other	Lymph nodes	Bovine	74	4626552	52.24	405207	5
Salmonella enterica	AN22	Kentucky	UNAM2018132_Sa_AN22	SAMN12857427	SRR10189762	Mexico	environmental/other	Ground beef	Bovine	50	4806748	52.16	200196	8
Salmonella enterica	AN23	Kentucky	UNAM2018133_Sa_AN23	SAMN12857428	SRR10189761	Mexico	environmental/other	Lymph nodes	Bovine	48	4807080	52.17	213892	8
Salmonella enterica	AN24	Kentucky	UNAM2018134_Sa_AN24	SAMN12857429	SRR10189760	Mexico	environmental/other	Lymph nodes	Bovine	59	4807495	52.17	148942	10
Salmonella enterica	AN26	Reading	UNAM2018136_Sa_AN26	SAMN12857430	SRR10189759	Mexico	environmental/other	Ground beef	Bovine	84	4822495	52.23	118532	12
Salmonella enterica	AN27	Kentucky	UNAM2018137_Sa_AN27	SAMN12857431	SRR10189758	Mexico	environmental/other	Lymph nodes	Bovine	51	4806590	52.16	113043	8
Salmonella enterica	AN30	Typhimurium	UNAM2018140_Sa_AN30	SAMN12857432	SRR10189757	Mexico	environmental/other	Ground beef	Bovine	56	4915760	52.14	225558	6
Salmonella enterica	AN31	Reading	UNAM2018141_Sa_AN31	SAMN12857433	SRR10189754	Mexico	environmental/other	Lymph nodes	Bovine	79	4822015	52.24	108191	11
Salmonella enterica	AN32	Typhimurium	UNAM2018142_Sa_BB17	SAMN15872721	SRR12492194	Mexico	environmental/other	Ground beef	Bovine	144	4874562	52.27	56087	26
Salmonella enterica	AN33	Typhimurium	UNAM2018143_Sa_BB18	SAMN15872722	SRR12492193	Mexico	environmental/other	Ground beef	Bovine	139	4877279	52.25	62049	24
Salmonella enterica	AN34	Typhimurium	UNAM2018144_Sa_AN34	SAMN12857434	SRR10189753	Mexico	environmental/other	Ground beef	Bovine	73	4929918	52.12	196601	9
Salmonella enterica	AN35	Typhimurium	UNAM2018145_Sa_AN35	SAMN12857435	SRR10189752	Mexico	environmental/other	Ground beef	Bovine	73	4929647	52.12	170627	11
Salmonella enterica	AN36	Typhimurium	UNAM2018146_Sa_AN36	SAMN12857436	SRR10189768	Mexico	environmental/other	Ground beef	Bovine	58	4929871	52.12	204597	7
Salmonella enterica	AN37	Typhimurium	UNAM2018147_Sa_AN37	SAMN12857437	SRR10189767	Mexico	environmental/other	Ground beef	Bovine	53	4930120	52.12	223108	5
Salmonella enterica	AN38	Typhimurium	UNAM2018148_Sa_BB19	SAMN15872723	SRR12492192	Mexico	environmental/other	Ground beef	Bovine	140	4873472	52.22	61828	22
Salmonella enterica	AN39	Typhimurium	UNAM2018149_Sa_AN39	SAMN12857438	SRR10189766	Mexico	environmental/other	Ground beef	Bovine	59	4930447	52.12	196601	8
Salmonella enterica	AS56	Give	UNAM2018150_Sa_AS56	SAMN12857439	SRR10189765	Mexico	environmental/other	Lymph nodes	Bovine	29	4680120	52.08	409925	4
