# Supplementary material for: Genomic surveillance of antimicrobial resistance shows cattle and poultry are a moderate source of multi-drug resistant non-typhoidal Salmonella in Mexico
Source: PLoS One. 2021 May 5;16(5):e0243681. doi: 10.1371/journal.pone.0243681 (PMC8099073; doi:10.1371/journal.pone.0243681)
Supplement: S2 File — (XLSX) [file pone.0243681.s002.xlsx]

## Sheet: Hoja 1
Genomic surveillance of antimicrobial resistance shows cattle and poultry are a moderate source of multi-drug resistant non-typhoidal Salmonella in Mexico
Enrique Jesús Delgado-Suárez, Tania Palós-Guitérrez, Francisco Alejandro Ruíz-López, Cindy Fabiola Hernández Pérez, Nayarit Emérita Ballesteros-Nova, Orbelín Soberanis-Ramos, Rubén Danilo Méndez-Medina, Marc W. Allard, María Salud Rubio-Lozano
S2 File. NCBI accessions, metadata and antimicrobial resistance genotypes of fully sequenced public Salmonella isolates from Mexico included in this study
(Metadata is reported as recorded at the NCBI pathogen detection website. Blank cells in any column indicate this information is not available at NCBI. Isolates with blank cells under the AMR genotypes column were not predicted to carry any AMR gene)
Human isolates (n=32)		40
#Organism Group	Strain	Serovar	Location	Isolation type	Isolation Source	Host	BioSample	AMR genotypes
Salmonella enterica	CFSAN002046	Enteritidis	Mexico	clinical	human		SAMN01889552	gyrA_D87G=POINT,mdsA,mdsB
Salmonella enterica	CFSAN061050	Enteritidis	Mexico	clinical		Homo sapiens	SAMN07146506	gyrA_D87Y=POINT,mdsA,mdsB
Salmonella enterica	CFSAN061051	Enteritidis	Mexico	clinical		Homo sapiens	SAMN07146505	gyrA_D87N=POINT,mdsA,mdsB,tet(B)
Salmonella enterica	CFSAN061052	Enteritidis	Mexico	clinical		Homo sapiens	SAMN07146504	gyrA_D87N=POINT,mdsA,mdsB,tet(B)
Salmonella enterica	CFSAN061071	enteritidis	Mexico	clinical		Homo sapiens	SAMN07146484	mdsA,mdsB
Salmonella enterica	CFSAN061072	Enteritidis	Mexico	clinical		Homo sapiens	SAMN07146482	gyrA_D87N=POINT,mdsA,mdsB
Salmonella enterica	CFSAN061073	Enteritidis	Mexico	clinical		Homo sapiens	SAMN07146481	mdsA,mdsB
Salmonella enterica	CFSAN061084	Enteritidis	Mexico	clinical		Homo sapiens	SAMN07146547	gyrA_D87G=POINT,mdsA,mdsB
Salmonella enterica	SGSC 2213	Heidelberg	Mexico	clinical	human	Homo sapiens	SAMN06883296	mdsA,mdsB
Salmonella enterica	INSP 94	Heidelberg	Mexico	clinical	human	Homo sapiens	SAMN02367673	aac(6')-33,aadA1,aadA5,ant(2'')-Ia,aph(3')-Ia,blaOXA-2,blaTEM-1,catA1,fosA7,mdsA,mdsB,sul1,sul2,tet(D)
Salmonella enterica	304	Infantis	Mexico: Sinaloa	environmental/other	human stools		SAMN10261424	mdsA,mdsB
Salmonella enterica	303	Infantis	Mexico: Sinaloa	environmental/other	human stools		SAMN10261423	mdsA,mdsB
Salmonella enterica	305	Infantis	Mexico: Sinaloa	environmental/other	human stools		SAMN10261425	mdsA,mdsB
Salmonella enterica	306	Infantis	Mexico: Sinaloa	environmental/other	human stools		SAMN10261426	mdsA,mdsB
Salmonella enterica	FDA575797	Javiana	Mexico	clinical	clinical	Homo sapiens	SAMN01933192	mdsA,mdsB
Salmonella enterica	SGSC 2247	Muenchen	Mexico	clinical		Homo sapiens	SAMN01933136	mdsA,mdsB
Salmonella enterica	INSP 15	Newport	Mexico	clinical	human	Homo sapiens	SAMN02367735	aadA5,ant(2'')-Ia,aph(3')-Ia,blaOXA-2,blaTEM-1,catA1,mdsA,mdsB,sul1
Salmonella enterica	SGSC 2494	Newport	Mexico	clinical		Homo sapiens	SAMN01933147	aadA5=,ant(2'')-Ia,aph(3')-Ia,blaOXA-2,blaTEM-1,catA1,mdsA,mdsB,sul1
Salmonella enterica	33676	Typhimurium	Mexico: Mexico City	clinical	blood-culture	Homo sapiens; female	SAMN03795193	aac(3)-IId,aadA2,aph(3'')-Ib,aph(6)-Id,blaCMY-2,bleO,dfrA12,floR,gyrA_S83F=POINT,mdsA,mdsB,oqxA,oqxB,sul2,sul3,tet(A)
Salmonella enterica	YU39	Typhimurium	Mexico: Yucatan	clinical	blood-culture	Homo sapiens	SAMN03653812	aadA2,aph(3'')-Ib,aph(6)-Id,blaCMY-2,bleO,dfrA12,floR,mdsA,mdsB,oqxA,oqxB,sul2,tet(A)
Salmonella enterica	SO3	Typhimurium	Mexico:Sonora	clinical	cerebrospinal fluid	Homo sapiens	SAMN04296382	mdsA,mdsB
Salmonella enterica	INSP 24	Typhimurium	Mexico	clinical	human	Homo sapiens	SAMN02367760	aadA1,mdsA,mdsB,sul1
Salmonella enterica	INSP 24	Typhimurium	Mexico	clinical	human	Homo sapiens	SAMN02367644	mdsA,mdsB
Salmonella enterica	INSP 85	Typhimurium	Mexico	clinical	human	Homo sapiens	SAMN02367660	mdsA,mdsB
Salmonella enterica	INSP 85	Typhimurium	Mexico	clinical	human	Homo sapiens	SAMN03470064	mdsA,mdsB
Salmonella enterica	INSP 24	Typhimurium	Mexico	clinical	human	Homo sapiens	SAMN03470046	mdsA,mdsB
Salmonella enterica	Burnett-SO23	Typhimurium	Mexico	environmental/other	intestine		SAMN11803898	aph(3'')-Ib,aph(3'')-Ib,aph(6)-Id,floR,mdsA,mdsB,qnrB19,sul2,tet(A)
Salmonella enterica	Burnett-SL23	Typhimurium	Mexico	environmental/other	intestine		SAMN11806972	aac(3)-IId,aadA2,aph(3'')-Ib,aph(3'')-Ib,aph(6)-Id,bleO,dfrA12,floR,mdsA,mdsB,oqxA,oqxB,sul2,sul3,tet(A)
Salmonella enterica	Burnett-SO27	Typhimurium	Mexico	environmental/other	intestine		SAMN11806968	aac(3)-IId,aph(3'')-Ib,aph(3')-Ia,aph(6)-Id,blaTEM-1,bleO,floR,mdsA,mdsB,oqxA,oqxB,sul2,sul2,tet(A)
Salmonella enterica	YU07-18	Typhimurium	Mexico: Yucatan	clinical	stool	Homo sapiens	SAMN10076457	aadA2,aph(3'')-Ib,aph(6)-Id,blaCMY-2,bleO,dfrA12,floR,mdsA,mdsB,oqxA,oqxB,sul2,tet(A)
Salmonella enterica	SO2	Typhimurium	Mexico:Sonora	clinical	stool	Homo sapiens	SAMN03798428	mdsA,mdsB
Salmonella enterica	YU15	Typhimurium	Mexico:Yucatan	clinical	stool	Homo sapiens	SAMN03795199	aadA2,blaCARB-2,floR,mdsA,mdsB,sul1,sul1,tet(G)
Bovine isolates (n=179)
(Isolate with Biosample accession SAMN12857424 (strain UNAM2018123_Sa_AN13) was recorded at NCBI as serovar Typhimurium at the moment its raw reads were submitted. However, further analyses with the assembled genome showed it is a monophasic Typhimurium variant (1,4,[5],12:i:-). This record should be corrected soon at the NCBI pathogen detection site.)
#Organism Group	Strain	Serovar	Location	Isolation type	Isolation Source	Host	BioSample	AMR genotypes
Salmonella enterica	DV01	Agona	Mexico: Sinaloa	environmental/other	cow	Bovine	SAMN10261475	fosA7,mdsA,mdsB
Salmonella enterica	DV06	Agona	Mexico: Sinaloa	environmental/other	cow	Bovine	SAMN10261479	fosA7,mdsA,mdsB
Salmonella enterica	UNAM201710_Sa_AK76	Anatum	Mexico	environmental/other	Bovine lymphnode	Bovine	SAMN12345834	mdsA,mdsB
Salmonella enterica	UNAM201712_Sa_AK78	Anatum	Mexico	environmental/other	Bovine lymphnode	Bovine	SAMN12345836	mdsA,mdsB
Salmonella enterica	UNAM201717_Sa_AK81	Anatum	Mexico	environmental/other	Bovine lymphnode	Bovine	SAMN12345839	mdsA,mdsB
Salmonella enterica	UNAM201724_Sa_AK85	Anatum	Mexico	environmental/other	Bovine lymphnode	Bovine	SAMN12745979	mdsA,mdsB
Salmonella enterica	UNAM20173_Sa_AK69	Anatum	Mexico	environmental/other	Bovine lymphnode	Bovine	SAMN12345827	mdsA,mdsB
Salmonella enterica	UNAM201730_Sa_AM39	Anatum	Mexico	environmental/other	Bovine lymphnode	Bovine	SAMN12745982	mdsA,mdsB,tet(B)
Salmonella enterica	UNAM201738_Sa_AM46	Anatum	Mexico	environmental/other	Bovine lymphnode	Bovine	SAMN12745987	mdsA,mdsB
Salmonella enterica	UNAM20174_Sa_AK70	Anatum	Mexico	environmental/other	Bovine lymphnode	Bovine	SAMN12345828	mdsA,mdsB
Salmonella enterica	UNAM20175_Sa_AK71	Anatum	Mexico	environmental/other	Bovine lymphnode	Bovine	SAMN12345829	mdsA,mdsB
Salmonella enterica	UNAM20176_Sa_AK72	Anatum	Mexico	environmental/other	Bovine lymphnode	Bovine	SAMN12345830	mdsA,mdsB
Salmonella enterica	UNAM201770_Sa_AM68	Anatum	Mexico	environmental/other	Bovine lymphnode	Bovine	SAMN12856890	mdsA,mdsB
Salmonella enterica	UNAM20179_Sa_AK75	Anatum	Mexico	environmental/other	Bovine lymphnode	Bovine	SAMN12345833	mdsA,mdsB
Salmonella enterica	UNAM201790_Sa_AM79	Anatum	Mexico	environmental/other	Bovine lymphnode	Bovine	SAMN12856893	mdsA,mdsB
Salmonella enterica	UNAM201714_Sa_AK79	Anatum	Mexico	environmental/other	Ground beef	Bovine	SAMN12345837	mdsA,mdsB
Salmonella enterica	UNAM201731_Sa_AM40	Anatum	Mexico	environmental/other	Ground beef	Bovine	SAMN12745983	mdsA,mdsB
Salmonella enterica	UNAM201736_Sa_AM44	Anatum	Mexico	environmental/other	Ground beef	Bovine	SAMN12745985	mdsA,mdsB
Salmonella enterica	UNAM20177_Sa_AK73	Anatum	Mexico	environmental/other	Ground beef	Bovine	SAMN12345831	mdsA,mdsB
Salmonella enterica	UNAM2018100_Sa_AM89	Anatum	Mexico	environmental/other	Ground beef	Bovine	SAMN12856897	mdsA,mdsB
Salmonella enterica	UNAM2018101_Sa_AM90	Anatum	Mexico	environmental/other	Ground beef	Bovine	SAMN12856898	mdsA,mdsB
Salmonella enterica	UNAM2018106_Sa_AM95	Anatum	Mexico	environmental/other	Ground beef	Bovine	SAMN12856899	mdsA,mdsB
Salmonella enterica	UNAM2018109_Sa_AM98	Anatum	Mexico	environmental/other	Ground beef	Bovine	SAMN12856900	mdsA,mdsB
Salmonella enterica	UNAM201753_Sa_BB20	Anatum	Mexico	environmental/other	Lymph nodes	Bovine	SAMN15872724	mdsA,mdsB
Salmonella enterica	CFSAN032107	Derby	Mexico: Mexico City	environmental/other	ground beef	Bovine	SAMN03577640	aac(3)-IId,aadA5,aph(3'')-Ib,aph(3'')-Ib,aph(3')-Ia,aph(6)-Id,blaTEM-1,bleO,dfrA17,floR,mdsA,mdsB,oqxA,oqxB,oqxB,sul2,sul2,tet(A)
Salmonella enterica	CFSAN032117	Derby	Mexico: Mexico City	environmental/other	ground beef	Bovine	SAMN03577650	fosA7,mdsA,mdsB
Salmonella enterica	CFSAN032118	Derby	Mexico: Mexico City	environmental/other	ground beef	Bovine	SAMN03577651	fosA7,mdsA,mdsB
Salmonella enterica	CFSAN032119	Derby	Mexico: Mexico City	environmental/other	ground beef	Bovine	SAMN03577652	fosA7,mdsA,mdsB
Salmonella enterica	FV10	Gaminara	Mexico: Sinaloa	environmental/other	cow	Bovine	SAMN10261503	mdsA,mdsB
Salmonella enterica	UNAM2018150_Sa_AS56	Give	Mexico	environmental/other	Bovine lymphnode	Bovine	SAMN12857439	aadA2,aadA2,blaCARB-2,catA2,dfrA12,mdsA,mdsB,qnrA1,sul1,tet(A)
Salmonella enterica	AV06	Give	Mexico: Sinaloa	environmental/other	cow	Bovine	SAMN10261452	mdsA,mdsB
Salmonella enterica	AV07	Give	Mexico: Sinaloa	environmental/other	cow	Bovine	SAMN10261453	mdsA,mdsB
Salmonella enterica	BV01	Give	Mexico: Sinaloa	environmental/other	cow	Bovine	SAMN10261464	mdsA,mdsB
Salmonella enterica	BV06	Give	Mexico: Sinaloa	environmental/other	cow	Bovine	SAMN10261467	mdsA,mdsB
Salmonella enterica	BV08	Give	Mexico: Sinaloa	environmental/other	cow	Bovine	SAMN10261468	mdsA,mdsB
Salmonella enterica	DV03	Give	Mexico: Sinaloa	environmental/other	cow	Bovine	SAMN10261477	mdsA,mdsB
Salmonella enterica	DV05	Give	Mexico: Sinaloa	environmental/other	cow	Bovine	SAMN10261478	mdsA,mdsB
Salmonella enterica	DV13	Give	Mexico: Sinaloa	environmental/other	cow	Bovine	SAMN10261482	mdsA,mdsB
Salmonella enterica	EV01	Give	Mexico: Sinaloa	environmental/other	cow	Bovine	SAMN10261483	mdsA,mdsB
Salmonella enterica	FV13	Give	Mexico: Sinaloa	environmental/other	cow	Bovine	SAMN10261505	mdsA,mdsB
Salmonella enterica	InDRE17_98	Houston	Mexico: Cuautla	environmental/other	Food (solid beef)	Bovine	SAMN12262446	aph(3'')-Ib,aph(6)-Id,blaTEM-1,bleO,floR,mdsA,mdsB,oqxA,oqxB,qnrB19,sul2,tet(A)
Salmonella enterica	260	Infantis	Mexico: Sinaloa	environmental/other	cow stools	Bovine	SAMN10261398	mdsA,mdsB
Salmonella enterica	261	Infantis	Mexico: Sinaloa	environmental/other	cow stools	Bovine	SAMN10261399	mdsA,mdsB
Salmonella enterica	262	Infantis	Mexico: Sinaloa	environmental/other	cow stools	Bovine	SAMN10261400	mdsA,mdsB
Salmonella enterica	CFSAN032108	Javiana	Mexico: Mexico City	environmental/other	ground beef	Bovine	SAMN03577641	aadA2,fosA7.3,mdsA,mdsB,qnrB19,sul1,tet(A)
Salmonella enterica	UNAM2018132_Sa_AN22	Kentucky	Mexico	environmental/other	Bovine lymphnode	Bovine	SAMN12857427	mdsA,mdsB,qnrB19
Salmonella enterica	UNAM2018133_Sa_AN23	Kentucky	Mexico	environmental/other	Bovine lymphnode	Bovine	SAMN12857428	mdsA,mdsB,qnrB19
Salmonella enterica	UNAM2018134_Sa_AN24	Kentucky	Mexico	environmental/other	Bovine lymphnode	Bovine	SAMN12857429	mdsA,mdsB,qnrB19
Salmonella enterica	UNAM2018137_Sa_AN27	Kentucky	Mexico	environmental/other	Bovine lymphnode	Bovine	SAMN12857431	mdsA,mdsB,qnrB19
Salmonella enterica	UNAM201792_Sa_BB21	Kentucky	Mexico	environmental/other	Lymph nodes	Bovine	SAMN15872725	mdsA,mdsB,qnrB19,qnrB
Salmonella enterica	UNAM2018113_Sa_BB12	Kentucky	Mexico	environmental/other	Lymph nodes	Bovine	SAMN15872719	mdsA,mdsB,qnrB19
Salmonella enterica	CFSAN032112	Lomita	Mexico: Mexico City	environmental/other	ground beef	Bovine	SAMN03577645	aadA2,aph(3'')-Ib,aph(6)-Id,dfrA12,mdsA,mdsB,qnrB19,sul1,tet(A)
Salmonella enterica	CFSAN032113	Lomita	Mexico: Mexico City	environmental/other	ground beef	Bovine	SAMN03577646	aadA2,aph(3'')-Ib,aph(6)-Id,dfrA12,mdsA,mdsB,qnrB19,sul1,tet(A)
Salmonella enterica	CFSAN032115	Lomita	Mexico: Mexico City	environmental/other	ground beef	Bovine	SAMN03577648	aadA2,aph(3'')-Ib,aph(6)-Id,aph(6)-Id,dfrA12,mdsA,mdsB,qnrB19,sul1,tet(A)
Salmonella enterica	UNAM201737_Sa_AM45	London	Mexico	environmental/other	Bovine lymphnode	Bovine	SAMN12745986	mdsA,mdsB,qnrB19
Salmonella enterica	UNAM201740_Sa_AM47	London	Mexico	environmental/other	Bovine lymphnode	Bovine	SAMN12745988	mdsA,mdsB,qnrB19
Salmonella enterica	UNAM201744_Sa_AM50	London	Mexico	environmental/other	Bovine lymphnode	Bovine	SAMN12745991	mdsA,mdsB,qnrB19
Salmonella enterica	UNAM201761_Sa_AM63	London	Mexico	environmental/other	Bovine lymphnode	Bovine	SAMN12856889	mdsA,mdsB,qnrB19
Salmonella enterica	UNAM20171_Sa_AK67	London	Mexico	environmental/other	Ground beef	Bovine	SAMN12345825	mdsA,mdsB,qnrB19
Salmonella enterica	UNAM201743_Sa_AM49	London	Mexico	environmental/other	Ground beef	Bovine	SAMN12745990	mdsA,mdsB,qnrB19
Salmonella enterica	UNAM20178_Sa_AK74	London	Mexico	environmental/other	Ground beef	Bovine	SAMN12345832	mdsA,mdsB,qnrB19
Salmonella enterica	UNAM201782_Sa_AM74	London	Mexico	environmental/other	Ground beef	Bovine	SAMN12856891	mdsA,mdsB,qnrB19
Salmonella enterica	UNAM2018114_Sa_BB13	London	Mexico	environmental/other	Ground beef	Bovine	SAMN15872720	mdsA,mdsB,qnrB19
Salmonella enterica	UNAM2018125_Sa_AN15	London	Mexico	environmental/other	Ground beef	Bovine	SAMN12857426	mdsA,mdsB,qnrB19
Salmonella enterica	FV03	Luciana	Mexico: Sinaloa	environmental/other	cow	Bovine	SAMN10261498	mdsA,mdsB
Salmonella enterica	FV04	Luciana	Mexico: Sinaloa	environmental/other	cow	Bovine	SAMN10261499	mdsA,mdsB
Salmonella enterica	FV06	Luciana	Mexico: Sinaloa	environmental/other	cow	Bovine	SAMN10261500	mdsA,mdsB
Salmonella enterica	12TTUMesnonTIF8x1	Mbandaka	Mexico: Veraccruz	environmental/other	Mesenteric Lymph Node	Bovine	SAMN10065361	mdsA,mdsB
Salmonella enterica	DV11	Minnesota	Mexico: Sinaloa	environmental/other	cow	Bovine	SAMN10261480	mdsA,mdsB
Salmonella enterica	EV03	Minnesota	Mexico: Sinaloa	environmental/other	cow	Bovine	SAMN10261484	mdsA,mdsB
Salmonella enterica	EV04	Minnesota	Mexico: Sinaloa	environmental/other	cow	Bovine	SAMN10261485	mdsA,mdsB
Salmonella enterica	EV05	Minnesota	Mexico: Sinaloa	environmental/other	cow	Bovine	SAMN10261486	mdsA,mdsB
Salmonella enterica	EV07	Minnesota	Mexico: Sinaloa	environmental/other	cow	Bovine	SAMN10261488	mdsA,mdsB
Salmonella enterica	FV01	Minnesota	Mexico: Sinaloa	environmental/other	cow	Bovine	SAMN10261497	mdsA,mdsB
Salmonella enterica	CFSAN032127	Montevideo	Mexico: Mexicali City	environmental/other	carcass	Bovine	SAMN03577660	aph(3'')-Ib,aph(6)-Id,floR,fosA7,mdsA,mdsB,sul2,tet(A)
Salmonella enterica	CFSAN032129	Montevideo	Mexico: Mexicali City	environmental/other	carcass	Bovine	SAMN03577662	aph(3'')-Ib,aph(6)-Id,floR,fosA7,mdsA,mdsB,sul2,tet(A)
Salmonella enterica	CFSAN032167	Montevideo	Mexico: Mexicali City	environmental/other	carcass	Bovine	SAMN03577700	aph(3'')-Ib,aph(6)-Id,floR,fosA7,mdsA,mdsB,sul2,tet(A)
Salmonella enterica	CFSAN032132	Montevideo	Mexico: Mexicali City	environmental/other	feces	Bovine	SAMN03577665	aph(3'')-Ib,aph(6)-Id,floR,fosA7,mdsA,mdsB,sul2,tet(A)
Salmonella enterica	CFSAN032135	Montevideo	Mexico: Mexicali City	environmental/other	feces	Bovine	SAMN03577668	fosA7,mdsA,mdsB
Salmonella enterica	CFSAN032136	Montevideo	Mexico: Mexicali City	environmental/other	feces	Bovine	SAMN03577669	aph(3'')-Ib,aph(6)-Id,floR,fosA7,mdsA,mdsB,sul2,tet(A)
Salmonella enterica	CFSAN032139	Montevideo	Mexico: Mexicali City	environmental/other	feces	Bovine	SAMN03577672	aph(3'')-Ib,aph(6)-Id,floR,fosA7,mdsA,mdsB,sul2,tet(A)
Salmonella enterica	CFSAN032142	Montevideo	Mexico: Mexicali City	environmental/other	feces	Bovine	SAMN03577675	aph(3'')-Ib,aph(6)-Id,floR,fosA7,mdsA,mdsB,sul2,tet(A)
Salmonella enterica	CFSAN032143	Montevideo	Mexico: Mexicali City	environmental/other	feces	Bovine	SAMN03577676	aph(3'')-Ib,aph(3'')-Ib,aph(6)-Id,floR,fosA7,mdsA,mdsB,sul2,tet(A)
Salmonella enterica	CFSAN032144	Montevideo	Mexico: Mexicali City	environmental/other	feces	Bovine	SAMN03577677	aph(3'')-Ib,aph(6)-Id,floR,fosA7,mdsA,mdsB,sul2,tet(A)
Salmonella enterica	CFSAN032145	Montevideo	Mexico: Mexicali City	environmental/other	feces	Bovine	SAMN03577678	aph(3'')-Ib,aph(6)-Id,floR,fosA7,mdsA,mdsB,sul2,tet(A)
Salmonella enterica	CFSAN032147	Montevideo	Mexico: Mexicali City	environmental/other	feces	Bovine	SAMN03577680	aph(3'')-Ib,aph(6)-Id,floR,fosA7,mdsA,mdsB,sul2,tet(A)
Salmonella enterica	CFSAN032148	Montevideo	Mexico: Mexicali City	environmental/other	feces	Bovine	SAMN03577681	aph(3'')-Ib,aph(6)-Id,floR,fosA7,mdsA,mdsB,sul2,tet(A)
Salmonella enterica	CFSAN032150	Montevideo	Mexico: Mexicali City	environmental/other	feces	Bovine	SAMN03577683	fosA7,mdsA,mdsB
Salmonella enterica	CFSAN032151	Montevideo	Mexico: Mexicali City	environmental/other	feces	Bovine	SAMN03577684	fosA7,mdsA,mdsB
Salmonella enterica	CFSAN032152	Montevideo	Mexico: Mexicali City	environmental/other	feces	Bovine	SAMN03577685	fosA7,mdsA,mdsB
Salmonella enterica	CFSAN032153	Montevideo	Mexico: Mexicali City	environmental/other	feces	Bovine	SAMN03577686	fosA7,mdsA,mdsB
Salmonella enterica	CFSAN032154	Montevideo	Mexico: Mexicali City	environmental/other	feces	Bovine	SAMN03577687	fosA7,mdsA,mdsB
Salmonella enterica	CFSAN032155	Montevideo	Mexico: Mexicali City	environmental/other	feces	Bovine	SAMN03577688	fosA7,mdsA,mdsB
Salmonella enterica	CFSAN032156	Montevideo	Mexico: Mexicali City	environmental/other	feces	Bovine	SAMN03577689	fosA7,mdsA,mdsB
Salmonella enterica	CFSAN032157	Montevideo	Mexico: Mexicali City	environmental/other	feces	Bovine	SAMN03577690	fosA7,mdsA,mdsB
Salmonella enterica	CFSAN032158	Montevideo	Mexico: Mexicali City	environmental/other	feces	Bovine	SAMN03577691	fosA7,mdsA,mdsB
Salmonella enterica	CFSAN032160	Montevideo	Mexico: Mexicali City	environmental/other	feces	Bovine	SAMN03577693	aph(3'')-Ib,aph(6)-Id,floR,fosA7,mdsA,mdsB,sul2,tet(A)
Salmonella enterica	CFSAN032161	Montevideo	Mexico: Mexicali City	environmental/other	feces	Bovine	SAMN03577694	aph(3'')-Ib,aph(6)-Id,floR,fosA7,fosA7,mdsA,mdsB,sul2,tet(A)
Salmonella enterica	CFSAN032162	Montevideo	Mexico: Mexicali City	environmental/other	feces	Bovine	SAMN03577695	aph(3'')-Ib,aph(6)-Id,floR,fosA7,mdsA,mdsB,sul2,tet(A)
Salmonella enterica	CFSAN032164	Montevideo	Mexico: Mexicali City	environmental/other	feces	Bovine	SAMN03577697	aph(3'')-Ib,aph(6)-Id,floR,fosA7,mdsA,mdsB,sul2,tet(A)
Salmonella enterica	CFSAN032165	Montevideo	Mexico: Mexicali City	environmental/other	feces	Bovine	SAMN03577698	aph(3'')-Ib,aph(3'')-Ib,aph(6)-Id,floR,fosA7,mdsA,mdsB,sul2,tet(A)
Salmonella enterica	CFSAN032166	Montevideo	Mexico: Mexicali City	environmental/other	feces	Bovine	SAMN03577699	fosA7,mdsA,mdsB
Salmonella enterica	CFSAN032131	Montevideo	Mexico: Mexicali City	environmental/other	primal cuts	Bovine	SAMN03577664	aph(3'')-Ib,aph(6)-Id,floR,fosA7,mdsA,mdsB,sul2,tet(A)
Salmonella enterica	AV12	Muenchen	Mexico: Sinaloa	environmental/other	cow	Bovine	SAMN10261454	mdsA,mdsB
Salmonella enterica	UNAM201734_Sa_AM42	Muenster	Mexico	environmental/other	Bovine lymphnode	Bovine	SAMN12745984	aph(3'')-Ib,aph(6)-Id,aph(6)-Id,mdsA,mdsB,qnrB19,tet(A)
Salmonella enterica	AV03	Newport	Mexico: Sinaloa	environmental/other	cow	Bovine	SAMN10261449	mdsA,mdsB
Salmonella enterica	EV11	Newport	Mexico: Sinaloa	environmental/other	cow	Bovine	SAMN10261490	mdsA,mdsB
Salmonella enterica	CFSAN032133	Newport	Mexico: Mexicali City	environmental/other	feces	Bovine	SAMN03577666	mdsA,mdsB
Salmonella enterica	CFSAN032134	Newport	Mexico: Mexicali City	environmental/other	feces	Bovine	SAMN03577667	mdsA,mdsB
Salmonella enterica	CFSAN032140	Newport	Mexico: Mexicali City	environmental/other	feces	Bovine	SAMN03577673	mdsA,mdsB
Salmonella enterica	AV01	Oranienburg	Mexico: Sinaloa	environmental/other	cow	Bovine	SAMN10261448	mdsA,mdsB
Salmonella enterica	AV05	Oranienburg	Mexico: Sinaloa	environmental/other	cow	Bovine	SAMN10261451	mdsA,mdsB
Salmonella enterica	BV05	Oranienburg	Mexico: Sinaloa	environmental/other	cow	Bovine	SAMN10261466	mdsA,mdsB
Salmonella enterica	DV02	Oranienburg	Mexico: Sinaloa	environmental/other	cow	Bovine	SAMN10261476	mdsA,mdsB
Salmonella enterica	DV12	Oranienburg	Mexico: Sinaloa	environmental/other	cow	Bovine	SAMN10261481	mdsA,mdsB
Salmonella enterica	UNAM201711_Sa_AK77	Reading	Mexico	environmental/other	Bovine lymphnode	Bovine	SAMN12345835	fosA7,mdsA,mdsB,qnrB19,tet(C)
Salmonella enterica	UNAM201718_Sa_AK82	Reading	Mexico	environmental/other	Bovine lymphnode	Bovine	SAMN12345840	fosA7.7,mdsA,mdsB,qnrB19
Salmonella enterica	UNAM201719_Sa_AK83	Reading	Mexico	environmental/other	Bovine lymphnode	Bovine	SAMN12345841	fosA7,mdsA,mdsB,qnrB19,tet(C)
Salmonella enterica	UNAM201723_Sa_AK84	Reading	Mexico	environmental/other	Bovine lymphnode	Bovine	SAMN12345842	fosA7,mdsA,mdsB,qnrB19,tet(C)
Salmonella enterica	UNAM201742_Sa_AM48	Reading	Mexico	environmental/other	Bovine lymphnode	Bovine	SAMN12745989	fosA7,mdsA,mdsB,qnrB19
Salmonella enterica	UNAM201745_Sa_AM51	Reading	Mexico	environmental/other	Bovine lymphnode	Bovine	SAMN12745992	fosA7,mdsA,mdsB
Salmonella enterica	UNAM201746_Sa_AM52	Reading	Mexico	environmental/other	Bovine lymphnode	Bovine	SAMN12745993	fosA7,mdsA,mdsB,qnrB19
Salmonella enterica	UNAM201747_Sa_AM53	Reading	Mexico	environmental/other	Bovine lymphnode	Bovine	SAMN12745994	fosA7,mdsA,mdsB,qnrB19
Salmonella enterica	UNAM201749_Sa_AM54	Reading	Mexico	environmental/other	Bovine lymphnode	Bovine	SAMN12745995	fosA7,mdsA,mdsB,qnrB19
Salmonella enterica	UNAM201750_Sa_AM55	Reading	Mexico	environmental/other	Bovine lymphnode	Bovine	SAMN12745996	fosA7,mdsA,mdsB,qnrB19
Salmonella enterica	UNAM201751_Sa_AM56	Reading	Mexico	environmental/other	Bovine lymphnode	Bovine	SAMN12856886	fosA7,mdsA,mdsB,qnrB19
Salmonella enterica	UNAM201752_Sa_AM57	Reading	Mexico	environmental/other	Bovine lymphnode	Bovine	SAMN12856887	fosA7,mdsA,mdsB,qnrB19
Salmonella enterica	UNAM201756_Sa_AM60	Reading	Mexico	environmental/other	Bovine lymphnode	Bovine	SAMN12856888	fosA7,mdsA,mdsB,qnrB19
Salmonella enterica	UNAM201794_Sa_AM83	Reading	Mexico	environmental/other	Bovine lymphnode	Bovine	SAMN12856894	fosA7,mdsA,mdsB,qnrB19
Salmonella enterica	UNAM2018122_Sa_AN12	Reading	Mexico	environmental/other	Bovine lymphnode	Bovine	SAMN12857423	fosA7,mdsA,mdsB,qnrB19
Salmonella enterica	UNAM2018136_Sa_AN26	Reading	Mexico	environmental/other	Bovine lymphnode	Bovine	SAMN12857430	fosA7,mdsA,mdsB,qnrB19,tet(C)
Salmonella enterica	UNAM2018141_Sa_AN31	Reading	Mexico	environmental/other	Bovine lymphnode	Bovine	SAMN12857433	fosA7,mdsA,mdsB,qnrB19,tet(C)
Salmonella enterica	CFSAN032137	Reading	Mexico: Mexicali City	environmental/other	feces	Bovine	SAMN03577670	aph(3'')-Ib,aph(6)-Id,floR,fosA7,mdsA,mdsB,sul2,tet(A)
Salmonella enterica	CFSAN032163	Reading	Mexico: Mexicali City	environmental/other	feces	Bovine	SAMN03577696	aph(3'')-Ib,aph(6)-Id,floR,fosA7.7,mdsA,mdsB,sul2,tet(A)
Salmonella enterica	UNAM201720_Sa_AM36	Reading	Mexico	environmental/other	Ground beef	Bovine	SAMN12745981	fosA7,mdsA,mdsB,qnrB19,tet(C)
Salmonella enterica	UNAM201726_Sa_AK86	Reading	Mexico	environmental/other	Ground beef	Bovine	SAMN12745980	fosA7,mdsA,mdsB,qnrB19,tet(C)
Salmonella enterica	UNAM2018115_Sa_AN05	Reading	Mexico	environmental/other	Ground beef	Bovine	SAMN12856901	fosA7,mdsA,mdsB,tet(C)
Salmonella enterica	UNAM2018116_Sa_AN06	Reading	Mexico	environmental/other	Ground beef	Bovine	SAMN12856902	fosA7,mdsA,mdsB,qnrB19
Salmonella enterica	UNAM2018124_Sa_AN14	Reading	Mexico	environmental/other	Ground beef	Bovine	SAMN12857425	fosA7,mdsA,mdsB,tet(C)
Salmonella enterica	AV04	Saintpaul	Mexico: Sinaloa	environmental/other	cow	Bovine	SAMN10261450	mdsA,mdsB
Salmonella enterica	BV03	Saintpaul	Mexico: Sinaloa	environmental/other	cow	Bovine	SAMN10261465	mdsA,mdsB
Salmonella enterica	CFSAN032114	Senftenberg	Mexico: Mexico City	environmental/other	ground beef	Bovine	SAMN03577647	aadA2,aph(6)-Id,blaCARB-2,dfrA12,dfrA1,floR,mdsA,mdsB,mph(A),qnrA1,qnrB19,sul1,tet(A)
Salmonella enterica	CFSAN032116	Senftenberg	Mexico: Mexico City	environmental/other	ground beef	Bovine	SAMN03577649	aadA2,blaCARB-2,dfrA1,floR,mdsA,mdsB,mph(A),qnrA1,sul1,tet(A)
Salmonella enterica	UNAM20172_Sa_AK68	Typhimurium	Mexico	environmental/other	Ground beef	Bovine	SAMN12345826	mdsA,mdsB
Salmonella enterica	UNAM2018123_Sa_AN13	1,4,[5],12:i:-	Mexico	environmental/other	Ground beef	Bovine	SAMN12857424	aph(3'')-Ib,aph(3')-Ia,aph(6)-Id,blaTEM-1,mdsA,mdsB,sul2,tet(B)
Salmonella enterica	UNAM2018140_Sa_AN30	Typhimurium	Mexico	environmental/other	Ground beef	Bovine	SAMN12857432	aadA2,blaCARB-2,floR,mdsA,mdsB,sul1,sul1,tet(G)
Salmonella enterica	UNAM2018142_Sa_BB17	Typhimurium	Mexico	environmental/other	Ground beef	Bovine	SAMN15872721	aadA2,blaCARB-2,floR,mdsA,mdsB,sul1,sul1,tet(G)
Salmonella enterica	UNAM2018143_Sa_BB18	Typhimurium	Mexico	environmental/other	Ground beef	Bovine	SAMN15872722	aadA2,blaCARB-2,floR,mdsA,mdsB,sul1,sul1,tet(G)
Salmonella enterica	UNAM2018144_Sa_AN34	Typhimurium	Mexico	environmental/other	Ground beef	Bovine	SAMN12857434	aadA2,blaCARB-2,floR,mdsA,mdsB,sul1,sul1,tet(G)
Salmonella enterica	UNAM2018145_Sa_AN35	Typhimurium	Mexico	environmental/other	Ground beef	Bovine	SAMN12857435	aadA2,blaCARB-2,floR,mdsA,mdsB,sul1,sul1,tet(G)
Salmonella enterica	UNAM2018146_Sa_AN36	Typhimurium	Mexico	environmental/other	Ground beef	Bovine	SAMN12857436	aadA2,blaCARB-2,floR,mdsA,mdsB,sul1,sul1,tet(G)
Salmonella enterica	UNAM2018147_Sa_AN37	Typhimurium	Mexico	environmental/other	Ground beef	Bovine	SAMN12857437	aadA2,blaCARB-2,floR,mdsA,mdsB,sul1,sul1,tet(G)
Salmonella enterica	UNAM2018148_Sa_BB19	Typhimurium	Mexico	environmental/other	Ground beef	Bovine	SAMN15872723	blaCARB-2,blaPSE,mdsA,mdsB,sul1
Salmonella enterica	UNAM2018149_Sa_AN39	Typhimurium	Mexico	environmental/other	Ground beef	Bovine	SAMN12857438	aadA2,blaCARB-2,floR,mdsA,mdsB,sul1,sul1,tet(G)
Salmonella enterica	UNAM201716_Sa_AK80		Mexico	environmental/other	Bovine lymphnode	Bovine	SAMN12345838	mdsA,mdsB,tet(C)
Salmonella enterica	UNAM201789_Sa_AM78		Mexico	environmental/other	Bovine lymphnode	Bovine	SAMN12856892	mdsA,mdsB,tet(C)
Salmonella enterica	UNAM201797_Sa_AM86		Mexico	environmental/other	Bovine lymphnode	Bovine	SAMN12856895	mdsA,mdsB,tet(C)
Salmonella enterica	UNAM201798_Sa_AM87		Mexico	environmental/other	Bovine lymphnode	Bovine	SAMN12856896	mdsA,mdsB,tet(C)
Salmonella enterica	AV13		Mexico: Sinaloa	environmental/other	cow	Bovine	SAMN10261455	mdsA,mdsB
Salmonella enterica	EV06		Mexico: Sinaloa	environmental/other	cow	Bovine	SAMN10261487	mdsA,mdsB
Salmonella enterica	EV09		Mexico: Sinaloa	environmental/other	cow	Bovine	SAMN10261489	mdsA,mdsB
Salmonella enterica	FV07		Mexico: Sinaloa	environmental/other	cow	Bovine	SAMN10261501	mdsA,mdsB
Salmonella enterica	FV08		Mexico: Sinaloa	environmental/other	cow	Bovine	SAMN10261502	mdsA,mdsB
Salmonella enterica	FV11		Mexico: Sinaloa	environmental/other	cow	Bovine	SAMN10261504	mdsA,mdsB
Salmonella enterica	CFSAN032138		Mexico: Mexicali City	environmental/other	feces	Bovine	SAMN03577671	aadA2,aph(3'')-Ib,aph(6)-Id,aph(6)-Id,dfrA12,floR,mdsA,mdsB,sul1,sul2
Salmonella enterica	CFSAN032141		Mexico: Mexicali City	environmental/other	feces	Bovine	SAMN03577674	mdsA,mdsB
Salmonella enterica	CFSAN032146		Mexico: Mexicali City	environmental/other	feces	Bovine	SAMN03577679	aadA2,aph(3'')-Ib,aph(6)-Id,aph(6)-Id,dfrA12,floR,mdsA,mdsB,sul1,sul2
Salmonella enterica	CFSAN032159		Mexico: Mexicali City	environmental/other	feces	Bovine	SAMN03577692	mdsA,mdsB
Salmonella enterica	CFSAN032109		Mexico: Mexico City	environmental/other	ground beef	Bovine	SAMN03577642	aac(3)-IId,aadA5,aph(3'')-Ib,aph(3'')-Ib,aph(3')-Ia,aph(6)-Id,blaTEM-1,bleO,dfrA17,floR,mdsA,mdsB,oqxA,oqxB,sul2,sul2,tet(A)
Salmonella enterica	CFSAN032110		Mexico: Mexico City	environmental/other	ground beef	Bovine	SAMN03577643	aac(3)-II,aac(3)-IId,aadA5,aph(3'')-Ib,aph(3')-Ia,aph(6)-Id,blaTEM-1,bleO,dfrA17,floR,mdsA,mdsB,oqxA,oqxB,sul2,tet(A)
Salmonella enterica	CFSAN032111		Mexico: Mexico City	environmental/other	ground beef	Bovine	SAMN03577644	aac(3)-IId,aadA5,aph(3'')-Ib,aph(3')-Ia,aph(6)-Id,blaTEM-1,bleO,dfrA17,dfrA17,floR,mdsA,mdsB,oqxA,oqxB,sul2,sul2,tet(A)
Salmonella enterica	CFSAN032120		Mexico: Guadalajara City	environmental/other	ground beef	Bovine	SAMN03577653	aph(3'')-Ib,aph(3')-Id,aph(6)-Id,mdsA,mdsB,qnrB19,sul2,tet(A)
Salmonella enterica	CFSAN032121		Mexico: Guadalajara City	environmental/other	ground beef	Bovine	SAMN03577654	fosA7,mdsA,mdsB
Salmonella enterica	CFSAN032122		Mexico: Guadalajara City	environmental/other	ground beef	Bovine	SAMN03577655	aadA22,aph(3'')-Ib,aph(6)-Id,aph(6)-Id,blaTEM-1,catA1,mdsA,mdsB,qnrB19,tet(B)
Salmonella enterica	CFSAN032123		Mexico: Guadalajara City	environmental/other	ground beef	Bovine	SAMN03577656	fosA7,mdsA,mdsB
Salmonella enterica	CFSAN032124		Mexico: Guadalajara City	environmental/other	ground beef	Bovine	SAMN03577657	aac(3)-IId,aadA5,aph(3'')-Ib,aph(3')-Ia,aph(6)-Id,blaTEM-1,bleO,dfrA17,floR,mdsA,mdsB,oqxA,oqxB,sul2,tet(A)
Salmonella enterica	CFSAN032125		Mexico: Guadalajara City	environmental/other	ground beef	Bovine	SAMN03577658	aadA5,aph(3'')-Ib,aph(3'')-Ib,aph(3')-Ia,aph(6)-Id,blaTEM-1,bleO,dfrA17,floR,mdsA,mdsB,oqxA,oqxB,sul2,tet(A)
Salmonella enterica	CFSAN032126		Mexico: Guadalajara City	environmental/other	ground beef	Bovine	SAMN03577659	aac(3)-IId,aadA5,aph(3'')-Ib,aph(3'')-Ib,aph(3')-Ia,aph(6)-Id,blaTEM-1,blaTEM,bleO,dfrA17,floR,mdsA,mdsB,oqxA,oqxB,sul2,sul2,tet(A)
Salmonella enterica	CFSAN032130		Mexico: Mexicali City	environmental/other	primal cuts	Bovine	SAMN03577663	aadA2,aph(3'')-Ib,aph(6)-Id,aph(6)-Id,dfrA12,floR,mdsA,mdsB,sul1,sul2
Avian isolates (n=193)
#Organism Group	Strain	Serovar	Location	Isolation type	Isolation Source	Host	BioSample	AMR genotypes
Salmonella enterica	SENASICA_Sa_ AX78	Agona	Mexico	environmental/other	avian caeca	Avian	SAMN15858833	fosA7.2,mdsA,mdsB,qnrB19
Salmonella enterica	SENASICA_Sa_ AX93	Agona	Mexico	environmental/other	avian caeca	Avian	SAMN15858843	aadA5,aadA7,dfrA17,floR,fosA7.2,mdsA,mdsB,sul1,tet(A)
Salmonella enterica	SENASICA_Sa_ AZ11	Agona	Mexico	environmental/other	avian caeca	Avian	SAMN15738172	fosA7.2,mdsA,mdsB
Salmonella enterica	AG03	Albany	Mexico: Sinaloa	environmental/other	chicken	Avian	SAMN10261441	gyrA_S83Y=POINT,mdsA,mdsB
Salmonella enterica	SENASICA_Sa_ AJ89	Albany	Mexico	environmental/other	avian caeca	Avian	SAMN15969200	mdsA,mdsB
Salmonella enterica	SENASICA_Sa_ AX97	Albany	Mexico	environmental/other	avian caeca	Avian	SAMN15803290	aph(3'')-Ib,aph(6)-Id,aph(6)-Id,floR,gyrA_S83F=POINT,mdsA,mdsB,sul2,tet(A)
Salmonella enterica	SENASICA_Sa_ AY11	Albany	Mexico	environmental/other	avian caeca	Avian	SAMN15803302	mdsA,mdsB
Salmonella enterica	SENASICA_Sa_ AY97	Albany	Mexico	environmental/other	avian caeca	Avian	SAMN15738164	aph(3'')-Ib,aph(6)-Id,aph(6)-Id,floR,gyrA_S83F=POINT,mdsA,mdsB,sul2,tet(A)
Salmonella enterica	SENASICA_Sa_ AZ25	Albany	Mexico	environmental/other	avian caeca	Avian	SAMN15738186	aph(3'')-Ib,aph(6)-Id,aph(6)-Id,floR,gyrA_S83F=POINT,mdsA,mdsB,sul2,tet(A)
Salmonella enterica	SENASICA_Sa_ AZ59	Albany	Mexico	environmental/other	avian caeca	Avian	SAMN15738194	aph(3'')-Ib,aph(6)-Id,aph(6)-Id,floR,gyrA_S83F=POINT,mdsA,mdsB,sul2,tet(A)
Salmonella enterica	271	Anatum	Mexico: Sinaloa	environmental/other	chicken stools	Avian	SAMN10261401	mdsA,mdsB
Salmonella enterica	272	Anatum	Mexico: Sinaloa	environmental/other	chicken stools	Avian	SAMN10261402	mdsA,mdsB
Salmonella enterica	SENASICA_Sa_ AX51	Anatum	Mexico	environmental/other	avian caeca	Avian	SAMN15858809	mdsA,mdsB,qnrB19
Salmonella enterica	SENASICA_Sa_ AX65	Anatum	Mexico	environmental/other	avian caeca	Avian	SAMN15858821	mdsA,mdsB,qnrB19
Salmonella enterica	SENASICA_Sa_ AX72	Anatum	Mexico	environmental/other	avian caeca	Avian	SAMN15858828	aac(3)-IId,aph(3')-Ia,arr-2,blaCTX-M-55,blaLAP-2,blaLAP,blaTEM-1,dfrA14,floR,mdsA,mdsB,mph(A),qnrS1,sul3,tet(A)
Salmonella enterica	SENASICA_Sa_ AX73	Anatum	Mexico	environmental/other	avian caeca	Avian	SAMN15858829	floR,mdsA,mdsB,qnrB19
Salmonella enterica	SENASICA_Sa_ AX75	Anatum	Mexico	environmental/other	avian caeca	Avian	SAMN15858830	mdsA,mdsB,qnrB19
Salmonella enterica	SENASICA_Sa_ AX87	Anatum	Mexico	environmental/other	avian caeca	Avian	SAMN15858837	mdsA,mdsB,qnrB19
Salmonella enterica	SENASICA_Sa_ AY37	Anatum	Mexico	environmental/other	avian caeca	Avian	SAMN15803321	aph(3'')-Ib,aph(3'')-Ib,mdsA,mdsB,qnrB19,sul2,tet(A)
Salmonella enterica	SENASICA_Sa_ AY43	Anatum	Mexico	environmental/other	avian caeca	Avian	SAMN15803326	aadA1,floR2,mdsA,mdsB,sul1,tet(G)
Salmonella enterica	SENASICA_Sa_ AY44	Anatum	Mexico	environmental/other	avian caeca	Avian	SAMN15803327	mdsA,mdsB
Salmonella enterica	SENASICA_Sa_ AY87	Anatum	Mexico	environmental/other	avian caeca	Avian	SAMN15738157	aadA1,floR2,mdsA,mdsB,sul1,tet(G)
Salmonella enterica	SENASICA_Sa_ AZ15	Anatum	Mexico	environmental/other	avian caeca	Avian	SAMN15738176	mdsA,mdsB
Salmonella enterica	SENASICA_Sa_ AZ16	Anatum	Mexico	environmental/other	avian caeca	Avian	SAMN15738177	mdsA,mdsB,qnrB19
Salmonella enterica	SENASICA_Sa_ AJ91	Braenderup	Mexico	environmental/other	avian caeca	Avian	SAMN15969201	mdsA,mdsB,qnrB19
Salmonella enterica	SENASICA_Sa_ AX50	Braenderup	Mexico	environmental/other	avian caeca	Avian	SAMN15858808	mdsA,mdsB,qnrB19
Salmonella enterica	SENASICA_Sa_ AX59	Braenderup	Mexico	environmental/other	avian caeca	Avian	SAMN15858815	mdsA,mdsB,qnrB19
Salmonella enterica	SENASICA_Sa_ AX60	Braenderup	Mexico	environmental/other	avian caeca	Avian	SAMN15858816	floR,mdsA,mdsB,qnrB19,tet(A)
Salmonella enterica	SENASICA_Sa_ AX85	Braenderup	Mexico	environmental/other	avian caeca	Avian	SAMN15858835	mdsA,mdsB,qnrB19
Salmonella enterica	SENASICA_Sa_ AX86	Braenderup	Mexico	environmental/other	avian caeca	Avian	SAMN15858836	mdsA,mdsB,qnrB19
Salmonella enterica	SENASICA_Sa_ AX94	Braenderup	Mexico	environmental/other	avian caeca	Avian	SAMN15858844	mdsA,mdsB,qnrB19
Salmonella enterica	SENASICA_Sa_ AY19	Braenderup	Mexico	environmental/other	avian caeca	Avian	SAMN15803309	floR,mdsA,mdsB,qnrB19,tet(A)
Salmonella enterica	SENASICA_Sa_ AY36	Braenderup	Mexico	environmental/other	avian caeca	Avian	SAMN15803320	floR,mdsA,mdsB,qnrB19,tet(A)
Salmonella enterica	SENASICA_Sa_ AY47	Braenderup	Mexico	environmental/other	avian caeca	Avian	SAMN15803330	mdsA,mdsB,qnrB19
Salmonella enterica	SENASICA_Sa_ AY50	Braenderup	Mexico	environmental/other	avian caeca	Avian	SAMN15803333	mdsA,mdsB,qnrB19
Salmonella enterica	SENASICA_Sa_ AY52	Braenderup	Mexico	environmental/other	avian caeca	Avian	SAMN15803335	mdsA,mdsB,qnrB19
Salmonella enterica	SENASICA_Sa_ AY55	Braenderup	Mexico	environmental/other	avian caeca	Avian	SAMN15803338	mdsA,mdsB,qnrB19
Salmonella enterica	SENASICA_Sa_ AY58	Braenderup	Mexico	environmental/other	avian caeca	Avian	SAMN15738147	mdsA,mdsB,qnrB19
Salmonella enterica	SENASICA_Sa_ AY60	Braenderup	Mexico	environmental/other	avian caeca	Avian	SAMN15738149	mdsA,mdsB,qnrB19
Salmonella enterica	SENASICA_Sa_ AY88	Braenderup	Mexico	environmental/other	avian caeca	Avian	SAMN15738158	mdsA,mdsB,qnrB19
Salmonella enterica	SENASICA_Sa_ AY98	Braenderup	Mexico	environmental/other	avian caeca	Avian	SAMN15738165	mdsA,mdsB,qnrB19
Salmonella enterica	SENASICA_Sa_ AZ06	Braenderup	Mexico	environmental/other	avian caeca	Avian	SAMN15738168	mdsA,mdsB,qnrB19
Salmonella enterica	SENASICA_Sa_ AZ13	Braenderup	Mexico	environmental/other	avian caeca	Avian	SAMN15738174	mdsA,mdsB,qnrB19
Salmonella enterica	SENASICA_Sa_ AZ23	Braenderup	Mexico	environmental/other	avian caeca	Avian	SAMN15738184	floR,mdsA,mdsB,qnrB19,tet(A)
Salmonella enterica	SENASICA_Sa_ AZ57	Braenderup	Mexico	environmental/other	avian caeca	Avian	SAMN15738192	mdsA,mdsB,qnrB19
Salmonella enterica	SENASICA_Sa_ AX70	Bredeney	Mexico	environmental/other	avian caeca	Avian	SAMN15858826	mdsA,mdsB,qnrB19
Salmonella enterica	SENASICA_Sa_ AY53	Corvallis	Mexico	environmental/other	avian caeca	Avian	SAMN15803336	mdsA,mdsB,qnrB19
Salmonella enterica	SENASICA_Sa_ AY61	Corvallis	Mexico	environmental/other	avian caeca	Avian	SAMN15738150	mdsA,mdsB,qnrB19
Salmonella enterica	SENASICA_Sa_ AZ07	Corvallis	Mexico	environmental/other	avian caeca	Avian	SAMN15738169	mdsA,mdsB,qnrB19
Salmonella enterica	18569	Enteritidis	Mexico	environmental/other	Poultry	Avian	SAMN01041085	gyrA_D87Y=POINT,mdsA,mdsB
Salmonella enterica	CFSAN061074	Enteritidis	Mexico	environmental/other	Poultry	Avian	SAMN07146480	mdsA,mdsB
Salmonella enterica	CFSAN061075	Enteritidis	Mexico	environmental/other	Poultry	Avian	SAMN07146479	gyrA_D87Y=POINT,mdsA,mdsB
Salmonella enterica	CFSAN061076	Enteritidis	Mexico	environmental/other	Poultry	Avian	SAMN07146478	gyrA_D87Y=POINT,mdsA,mdsB
Salmonella enterica	CFSAN061077	Enteritidis	Mexico	environmental/other	Poultry	Avian	SAMN07146477	mdsA,mdsB
Salmonella enterica	CFSAN061078	Enteritidis	Mexico	environmental/other	Poultry	Avian	SAMN07146476	mdsA,mdsB
Salmonella enterica	CFSAN061079	Enteritidis	Mexico	environmental/other	Poultry	Avian	SAMN07146475	gyrA_D87Y=POINT,mdsA,mdsB
Salmonella enterica	CFSAN061080	Enteritidis	Mexico	environmental/other	Poultry	Avian	SAMN07146474	gyrA_D87Y=POINT,mdsA,mdsB
Salmonella enterica	CFSAN061081	Enteritidis	Mexico	environmental/other	Poultry	Avian	SAMN07146473	mdsA,mdsB
Salmonella enterica	CFSAN061082	Enteritidis	Mexico	environmental/other	Poultry	Avian	SAMN07146472	gyrA_D87G=POINT,mdsA,mdsB
Salmonella enterica	CFSAN061111	Enteritidis	Mexico	environmental/other	Poultry	Avian	SAMN07146520	mdsA,mdsB
Salmonella enterica	CFSAN061112	Enteritidis	Mexico	environmental/other	Poultry	Avian	SAMN07146519	gyrA_D87N=POINT,mdsA,mdsB
Salmonella enterica	CFSAN061113	Enteritidis	Mexico	environmental/other	Poultry	Avian	SAMN07146518	gyrA_D87N=POINT,mdsA,mdsB,tet(B)
Salmonella enterica	SENASICA_Sa_ AJ94	Enteritidis	Mexico	environmental/other	avian caeca	Avian	SAMN15969202	mdsA,mdsB
Salmonella enterica	SENASICA_Sa_ AK48	Enteritidis	Mexico	environmental/other	avian caeca	Avian	SAMN15969204	mdsA,mdsB
Salmonella enterica	SENASICA_Sa_ AK49	Enteritidis	Mexico	environmental/other	avian caeca	Avian	SAMN15969205	mdsA,mdsB
Salmonella enterica	SENASICA_Sa_ AU23	Enteritidis	Mexico	environmental/other	avian caeca	Avian	SAMN15858804	aadA2,dfrA12,gyrA_D87G=POINT,mdsA,mdsB,sul1,tet(A)
Salmonella enterica	SENASICA_Sa_ AU29	enteritidis	Mexico	environmental/other	avian caeca	Avian	SAMN15858805	mdsA,mdsB
Salmonella enterica	SENASICA_Sa_ AX55	Enteritidis	Mexico	environmental/other	avian caeca	Avian	SAMN15858812	gyrA_S83Y=POINT,mdsA,mdsB
Salmonella enterica	SENASICA_Sa_ AX63	Enteritidis	Mexico	environmental/other	avian caeca	Avian	SAMN15858819	mdsA,mdsB
Salmonella enterica	SENASICA_Sa_ AX68	Enteritidis	Mexico	environmental/other	avian caeca	Avian	SAMN15858824	aadA2,dfrA12,gyrA_D87G=POINT,mdsA,mdsB,sul1,tet(A)
Salmonella enterica	SENASICA_Sa_ AX95	Enteritidis	Mexico	environmental/other	avian caeca	Avian	SAMN15858845	gyrA_D87N=POINT,mdsA,mdsB
Salmonella enterica	SENASICA_Sa_ AY07	Enteritidis	Mexico	environmental/other	avian caeca	Avian	SAMN15803298	mdsA,mdsB
Salmonella enterica	SENASICA_Sa_ AY21	Enteritidis	Mexico	environmental/other	avian caeca	Avian	SAMN15803311	mdsA,mdsB
Salmonella enterica	SENASICA_Sa_ AY24	Enteritidis	Mexico	environmental/other	avian caeca	Avian	SAMN15803314	aadA2,dfrA12,gyrA_D87G=POINT,mdsA,mdsB,sul1,tet(A)
Salmonella enterica	SENASICA_Sa_ AY31	Enteritidis	Mexico	environmental/other	avian caeca	Avian	SAMN15803315	aadA2,dfrA12,gyrA_D87G=POINT,mdsA,mdsB,sul1,tet(A)
Salmonella enterica	SENASICA_Sa_ AY41	Enteritidis	Mexico	environmental/other	avian caeca	Avian	SAMN15803324	gyrA_D87N=POINT,gyrA_S83Y=POINT,mdsA,mdsB
Salmonella enterica	SENASICA_Sa_ AY80	Enteritidis	Mexico	environmental/other	avian caeca	Avian	SAMN15738155	mdsA,mdsB
Salmonella enterica	SENASICA_Sa_ AY96	Enteritidis	Mexico	environmental/other	avian caeca	Avian	SAMN15738163	mdsA,mdsB
Salmonella enterica	SENASICA_Sa_ AZ17	Falkensee	Mexico	environmental/other	avian caeca	Avian	SAMN15738178	fosA7,mdsA,mdsB,qnrB19
Salmonella enterica	SENASICA_Sa_ AK52	Hadar	Mexico	environmental/other	avian caeca	Avian	SAMN15969207	aph(3'')-Ib,aph(6)-Id,gyrA_S83F=POINT,mdsA,mdsB,tet(A)
Salmonella enterica	SENASICA_Sa_ AU35	Hadar	Mexico	environmental/other	avian caeca	Avian	SAMN15858806	aph(3'')-Ib,aph(6)-Id,mdsA,mdsB,tet(A)
Salmonella enterica	SENASICA_Sa_ AY06	Hadar	Mexico	environmental/other	avian caeca	Avian	SAMN15803297	aph(3'')-Ib,aph(6)-Id,mdsA,mdsB,tet(A)
Salmonella enterica	SENASICA_Sa_ AY08	Hadar	Mexico	environmental/other	avian caeca	Avian	SAMN15803299	aph(3'')-Ib,aph(6)-Id,gyrA_S83F=POINT,mdsA,mdsB,qnrB19,tet(A)
Salmonella enterica	SENASICA_Sa_ U08	Hadar	Mexico	environmental/other	avian caeca	Avian	SAMN15969198	aph(3'')-Ib,aph(6)-Id,mdsA,mdsB,tet(A)
Salmonella enterica	SENASICA_Sa_ AY94	Havana	Mexico	environmental/other	avian caeca	Avian	SAMN15738162	mdsA,mdsB
Salmonella enterica	SENASICA_Sa_ AX69	Heidelberg	Mexico	environmental/other	avian caeca	Avian	SAMN15858825	fosA7,mdsA,mdsB
Salmonella enterica	SENASICA_Sa_ AZ19	Heidelberg	Mexico	environmental/other	avian caeca	Avian	SAMN15738180	fosA7,mdsA,mdsB
Salmonella enterica	SENASICA_Sa_ AJ96	Infantis	Mexico	environmental/other	avian caeca	Avian	SAMN15969203	aac(3)-IVa,aadA1,aph(4)-Ia,blaCTX-M-65,floR,fosA3,gyrA_D87Y=POINT,mdsA,mdsB,sul1,tet(A)
Salmonella enterica	SENASICA_Sa_ AK53	Infantis	Mexico	environmental/other	avian caeca	Avian	SAMN15969208	mdsA,mdsB
Salmonella enterica	SENASICA_Sa_ AK59	Infantis	Mexico	environmental/other	avian caeca	Avian	SAMN15858798	aac(3)-IVa,aadA1,aph(4)-Ia,blaCTX-M-65,dfrA14,floR,fosA3,gyrA_D87Y=POINT,mdsA,mdsB,sul1,tet(A)
Salmonella enterica	SENASICA_Sa_ AK65	Infantis	Mexico	environmental/other	avian caeca	Avian	SAMN15858799	aac(3)-IVa,aadA1,aph(4)-Ia,blaCTX-M-65,dfrA14,fosA3,gyrA_D87Y=POINT,mdsA,mdsB,sul1,tet(A)
Salmonella enterica	SENASICA_Sa_ AK66	Infantis	Mexico	environmental/other	avian caeca	Avian	SAMN15858800	mdsA,mdsB
Salmonella enterica	SENASICA_Sa_ AX52	Infantis	Mexico	environmental/other	avian caeca	Avian	SAMN15858810	mdsA,mdsB,qnrB19
Salmonella enterica	SENASICA_Sa_ AX53	Infantis	Mexico	environmental/other	avian caeca	Avian	SAMN15858811	aac(3)-IVa,aadA1,aph(3')-Ia,aph(4)-Ia,blaCTX-M-65,dfrA14,fosA3,gyrA_D87Y=POINT,mdsA,mdsB,sul1,tet(A)
Salmonella enterica	SENASICA_Sa_ AX57	Infantis	Mexico	environmental/other	avian caeca	Avian	SAMN15858813	aac(3)-IVa,aadA1,aph(4)-Ia,floR,gyrA_D87Y=POINT,mdsA,mdsB,sul1,tet(A)
Salmonella enterica	SENASICA_Sa_ AX58	Infantis	Mexico	environmental/other	avian caeca	Avian	SAMN15858814	mdsA,mdsB,qnrB19
Salmonella enterica	SENASICA_Sa_ AX61	Infantis	Mexico	environmental/other	avian caeca	Avian	SAMN15858817	aac(3)-IVa,aadA1,aph(3')-Ia,aph(4)-Ia,blaCTX-M-65,dfrA14,fosA3,gyrA_D87Y=POINT,mdsA,mdsB,sul1,tet(A)
Salmonella enterica	SENASICA_Sa_ AX64	Infantis	Mexico	environmental/other	avian caeca	Avian	SAMN15858820	aac(3)-IVa,aadA1,aph(3')-Ia,aph(4)-Ia,blaCTX-M-65,dfrA14,floR,fosA3,gyrA_D87Y=POINT,mdsA,mdsB,sul1,tet(A)
Salmonella enterica	SENASICA_Sa_ AX66	Infantis	Mexico	environmental/other	avian caeca	Avian	SAMN15858822	aac(3)-IVa,aadA1,aph(4)-Ia,dfrA14,floR,fosA3,gyrA_D87Y=POINT,mdsA,mdsB,sul1,tet(A)
Salmonella enterica	SENASICA_Sa_ AX67	Infantis	Mexico	environmental/other	avian caeca	Avian	SAMN15858823	mdsA,mdsB,qnrB19
Salmonella enterica	SENASICA_Sa_ AX71	Infantis	Mexico	environmental/other	avian caeca	Avian	SAMN15858827	aac(3)-IVa,aadA1,aph(3')-Ia,aph(4)-Ia,blaCTX-M-65,dfrA14,gyrA_D87Y=POINT,mdsA,mdsB,sul1,tet(A)
Salmonella enterica	SENASICA_Sa_ AX76	Infantis	Mexico	environmental/other	avian caeca	Avian	SAMN15858831	blaCMY-2,mdsA,mdsB
Salmonella enterica	SENASICA_Sa_ AX77	Infantis	Mexico	environmental/other	avian caeca	Avian	SAMN15858832	mdsA,mdsB
Salmonella enterica	SENASICA_Sa_ AX84	Infantis	Mexico	environmental/other	avian caeca	Avian	SAMN15858834	mdsA,mdsB
Salmonella enterica	SENASICA_Sa_ AX88	Infantis	Mexico	environmental/other	avian caeca	Avian	SAMN15858838	mdsA,mdsB,qnrB19
Salmonella enterica	SENASICA_Sa_ AX89	Infantis	Mexico	environmental/other	avian caeca	Avian	SAMN15858839	mdsA,mdsB,qnrB19
Salmonella enterica	SENASICA_Sa_ AX90	Infantis	Mexico	environmental/other	avian caeca	Avian	SAMN15858840	aac(3)-IVa,aadA1,aph(4)-Ia,blaCTX-M-65,dfrA14,floR,fosA3,gyrA_D87Y=POINT,mdsA,mdsB,sul1,tet(A)
Salmonella enterica	SENASICA_Sa_ AX91	Infantis	Mexico	environmental/other	avian caeca	Avian	SAMN15858841	mdsA,mdsB,qnrB19
Salmonella enterica	SENASICA_Sa_ AX92	Infantis	Mexico	environmental/other	avian caeca	Avian	SAMN15858842	gyrA_D87Y=POINT,mdsA,mdsB,tet(A)
Salmonella enterica	SENASICA_Sa_ AX96	Infantis	Mexico	environmental/other	avian caeca	Avian	SAMN15858846	mdsA,mdsB,qnrB19
Salmonella enterica	SENASICA_Sa_ AY02	Infantis	Mexico	environmental/other	avian caeca	Avian	SAMN15803293	mdsA,mdsB,qnrB19
Salmonella enterica	SENASICA_Sa_ AY05	Infantis	Mexico	environmental/other	avian caeca	Avian	SAMN15803296	mdsA,mdsB,qnrB19
Salmonella enterica	SENASICA_Sa_ AY09	Infantis	Mexico	environmental/other	avian caeca	Avian	SAMN15803300	mdsA,mdsB,qnrB19
Salmonella enterica	SENASICA_Sa_ AY10	Infantis	Mexico	environmental/other	avian caeca	Avian	SAMN15803301	aac(3)-IVa,aadA1,aph(4)-Ia,blaCTX-M-65,dfrA14,fosA3,gyrA_D87Y=POINT,mdsA,mdsB,sul1,tet(A)
Salmonella enterica	SENASICA_Sa_ AY12	Infantis	Mexico	environmental/other	avian caeca	Avian	SAMN15803303	aac(3)-IVa,aadA1,aph(4)-Ia,blaCTX-M-65,dfrA14,fosA3,gyrA_D87Y=POINT,mdsA,mdsB,sul1,tet(A)
Salmonella enterica	SENASICA_Sa_ AY13	Infantis	Mexico	environmental/other	avian caeca	Avian	SAMN15803304	aac(3)-IVa,aadA1,aph(4)-Ia,blaCTX-M-65,fosA3,gyrA_D87Y=POINT,mdsA,mdsB,sul1,tet(A)
Salmonella enterica	SENASICA_Sa_ AY14	Infantis	Mexico	environmental/other	avian caeca	Avian	SAMN15803305	mdsA,mdsB,qnrB19
Salmonella enterica	SENASICA_Sa_ AY15	Infantis	Mexico	environmental/other	avian caeca	Avian	SAMN15803306	aac(3)-IVa,aadA1,aph(4)-Ia,blaCTX-M-65,dfrA14,floR,fosA3,gyrA_D87Y=POINT,mdsA,mdsB,sul1,tet(A)
Salmonella enterica	SENASICA_Sa_ AY17	Infantis	Mexico	environmental/other	avian caeca	Avian	SAMN15803307	aac(3)-IVa,aadA1,aph(3')-Ia,aph(4)-Ia,blaCTX-M-65,dfrA14,floR,fosA3,gyrA_D87Y=POINT,mdsA,mdsB,sul1,tet(A)
Salmonella enterica	SENASICA_Sa_ AY20	Infantis	Mexico	environmental/other	avian caeca	Avian	SAMN15803310	aac(3)-IVa,aadA1,aph(4)-Ia,blaCTX-M-65,dfrA14,floR,gyrA_D87Y=POINT,mdsA,mdsB,sul1,tet(A)
Salmonella enterica	SENASICA_Sa_ AY23	Infantis	Mexico	environmental/other	avian caeca	Avian	SAMN15803313	mdsA,mdsB,qnrB19
Salmonella enterica	SENASICA_Sa_ AY32	Infantis	Mexico	environmental/other	avian caeca	Avian	SAMN15803316	aac(3)-IVa,aadA1,aph(4)-Ia,floR,gyrA_D87Y=POINT,mdsA,mdsB,sul1,tet(A)
Salmonella enterica	SENASICA_Sa_ AY33	Infantis	Mexico	environmental/other	avian caeca	Avian	SAMN15803317	aac(3)-IVa,aph(4)-Ia,blaCTX-M-65,dfrA14,floR,fosA3,gyrA_D87Y=POINT,mdsA,mdsB
Salmonella enterica	SENASICA_Sa_ AY42	Infantis	Mexico	environmental/other	avian caeca	Avian	SAMN15803325	mdsA,mdsB
Salmonella enterica	SENASICA_Sa_ AY48	Infantis	Mexico	environmental/other	avian caeca	Avian	SAMN15803331	aac(3)-IVa,aadA1,aph(3')-Ia,aph(4)-Ia,blaCTX-M-65,dfrA14,fosA3,gyrA_D87Y=POINT,mdsA,mdsB,sul1,tet(A)
Salmonella enterica	SENASICA_Sa_ AY49	Infantis	Mexico	environmental/other	avian caeca	Avian	SAMN15803332	aac(3)-IVa,aph(4)-Ia,blaCTX-M-65,dfrA14,fosA3,gyrA_D87Y=POINT,mdsA,mdsB,tet(A)
Salmonella enterica	SENASICA_Sa_ AY51	Infantis	Mexico	environmental/other	avian caeca	Avian	SAMN15803334	aac(3)-IVa,aadA1,aph(3')-Ia,aph(4)-Ia,blaCTX-M-65,dfrA14,floR,gyrA_D87Y=POINT,mdsA,mdsB,sul1,tet(A)
Salmonella enterica	SENASICA_Sa_ AY54	Infantis	Mexico	environmental/other	avian caeca	Avian	SAMN15803337	aac(3)-IVa,aadA1,aph(4)-Ia,blaCTX-M-65,dfrA14,floR,fosA3,gyrA_D87Y=POINT,mdsA,mdsB,sul1,tet(A)
Salmonella enterica	SENASICA_Sa_ AY56	Infantis	Mexico	environmental/other	avian caeca	Avian	SAMN15803339	aac(3)-IVa,aadA1,aph(3')-Ia,aph(4)-Ia,blaCTX-M-65,dfrA14,fosA3,gyrA_D87Y=POINT,mdsA,mdsB,sul1,tet(A)
Salmonella enterica	SENASICA_Sa_ AY57	Infantis	Mexico	environmental/other	avian caeca	Avian	SAMN15738146	aac(3)-IVa,aph(4)-Ia,blaCTX-M-65,dfrA14,dfrA14,fosA3,gyrA_D87Y=POINT,mdsA,mdsB,tet(A)
Salmonella enterica	SENASICA_Sa_ AY59	Infantis	Mexico	environmental/other	avian caeca	Avian	SAMN15738148	aac(3)-IVa,aadA1,aph(3')-Ia,aph(4)-Ia,blaCTX-M-65,dfrA14,floR,gyrA_D87Y=POINT,mdsA,mdsB,sul1,tet(A)
Salmonella enterica	SENASICA_Sa_ AY62	Infantis	Mexico	environmental/other	avian caeca	Avian	SAMN15738151	aac(3)-IVa,aadA1,aph(4)-Ia,blaCTX-M-65,dfrA14,floR,fosA3,gyrA_D87Y=POINT,mdsA,mdsB,sul1,tet(A)
Salmonella enterica	SENASICA_Sa_ AY79	Infantis	Mexico	environmental/other	avian caeca	Avian	SAMN15738154	aac(3)-IVa,aadA1,aph(4)-Ia,blaCTX-M-65,dfrA14,fosA3,gyrA_D87Y=POINT,mdsA,mdsB,sul1,tet(A)
Salmonella enterica	SENASICA_Sa_ AY86	Infantis	Mexico	environmental/other	avian caeca	Avian	SAMN15738156	aac(3)-IVa,aadA1,aph(3')-Ia,aph(4)-Ia,blaCTX-M-65,dfrA14,floR,fosA3,gyrA_D87Y=POINT,mdsA,mdsB,sul1,tet(A)
Salmonella enterica	SENASICA_Sa_ AY89	Infantis	Mexico	environmental/other	avian caeca	Avian	SAMN15738159	aac(3)-IVa,aadA1,aph(4)-Ia,blaCTX-M-65,dfrA14,floR,fosA3,gyrA_D87Y=POINT,mdsA,mdsB,sul1,tet(A)
Salmonella enterica	SENASICA_Sa_ AY91	Infantis	Mexico	environmental/other	avian caeca	Avian	SAMN15738160	aac(3)-IVa,aadA1,aph(3')-Ia,aph(4)-Ia,blaCTX-M-65,floR,fosA3,gyrA_D87Y=POINT,mdsA,mdsB,sul1,tet(A)
Salmonella enterica	SENASICA_Sa_ AY93	Infantis	Mexico	environmental/other	avian caeca	Avian	SAMN15738161	mdsA,mdsB
Salmonella enterica	SENASICA_Sa_ AY99	Infantis	Mexico	environmental/other	avian caeca	Avian	SAMN15738166	mdsA,mdsB
Salmonella enterica	SENASICA_Sa_ AZ01	Infantis	Mexico	environmental/other	avian caeca	Avian	SAMN15738167	mdsA,mdsB,qnrB19
Salmonella enterica	SENASICA_Sa_ AZ10	Infantis	Mexico	environmental/other	avian caeca	Avian	SAMN15738171	aac(3)-IVa,aadA1,aph(3')-Ia,aph(4)-Ia,blaCTX-M-65,dfrA14,floR,fosA3,gyrA_D87Y=POINT,mdsA,mdsB,parE_A499T=POINT,sul1,tet(A)
Salmonella enterica	SENASICA_Sa_ AZ12	Infantis	Mexico	environmental/other	avian caeca	Avian	SAMN15738173	aac(3)-IVa,aadA1,aph(3')-Ia,aph(4)-Ia,blaCTX-M-65,dfrA14,floR,fosA3,gyrA_D87Y=POINT,mdsA,mdsB,sul1,tet(A)
Salmonella enterica	SENASICA_Sa_ AZ18	Infantis	Mexico	environmental/other	avian caeca	Avian	SAMN15738179	aac(3)-IVa,aadA1,aph(4)-Ia,blaCTX-M-65,dfrA14,fosA3,gyrA_D87Y=POINT,mdsA,mdsB,sul1,tet(A)
Salmonella enterica	SENASICA_Sa_ AZ20	Infantis	Mexico	environmental/other	avian caeca	Avian	SAMN15738181	aac(3)-IVa,aadA1,aph(4)-Ia,gyrA_D87Y=POINT,mdsA,mdsB,sul1,tet(A)
Salmonella enterica	SENASICA_Sa_ AZ51	Infantis	Mexico	environmental/other	avian caeca	Avian	SAMN15738187	aac(3)-IVa,aadA1,aph(4)-Ia,blaCTX-M-65,dfrA14,floR,fosA3,gyrA_D87Y=POINT,mdsA,mdsB,sul1,tet(A)
Salmonella enterica	SENASICA_Sa_ AZ54	Infantis	Mexico	environmental/other	avian caeca	Avian	SAMN15738190	aac(3)-IVa,aac(3)-IVa,aadA1,aph(4)-Ia,dfrA14,floR,gyrA_D87Y=POINT,mdsA,mdsB,sul1,tet(A)
Salmonella enterica	SENASICA_Sa_ AZ58	Infantis	Mexico	environmental/other	avian caeca	Avian	SAMN15738193	aac(3)-IVa,aadA1,aph(3')-Ia,aph(4)-Ia,blaCTX-M-65,floR,fosA3,gyrA_D87Y=POINT,mdsA,mdsB,sul1,tet(A)
Salmonella enterica	AG14	Javiana	Mexico: Sinaloa	environmental/other	chicken	Avian	SAMN10261447	mdsA,mdsB
Salmonella enterica	SENASICA_Sa_ AK50	Johannesburg	Mexico	environmental/other	avian caeca	Avian	SAMN15969206	mdsA,mdsB,qnrB19
Salmonella enterica	SENASICA_Sa_ AX49	Kentucky	Mexico	environmental/other	avian caeca	Avian	SAMN15858807	mdsA,mdsB,qnrB19
Salmonella enterica	SENASICA_Sa_ AX62	Kentucky	Mexico	environmental/other	avian caeca	Avian	SAMN15858818	mdsA,mdsB,qnrB19
Salmonella enterica	SENASICA_Sa_ AY22	Kentucky	Mexico	environmental/other	avian caeca	Avian	SAMN15803312	aph(3'')-Ib,aph(6)-Id,mdsA,mdsB,tet(B)
Salmonella enterica	SENASICA_Sa_ AZ21	Kentucky	Mexico	environmental/other	avian caeca	Avian	SAMN15738182	aph(3'')-Ib,aph(6)-Id,mdsA,mdsB,tet(B)
Salmonella enterica	SENASICA_Sa_ AY78	Mbandaka	Mexico	environmental/other	avian caeca	Avian	SAMN15738153	aadA2,blaTEM-1,bleO,dfrA12,floR,mdsA,mdsB,mph(B),sul1,tet(A)
Salmonella enterica	SENASICA_Sa_ AZ56	Mbandaka	Mexico	environmental/other	avian caeca	Avian	SAMN15738191	mdsA,mdsB
Salmonella enterica	SENASICA_Sa_ AY38	Montevideo	Mexico	environmental/other	avian caeca	Avian	SAMN15803322	mdsA,mdsB,qnrB19
Salmonella enterica	SENASICA_Sa_ AY40	Montevideo	Mexico	environmental/other	avian caeca	Avian	SAMN15803323	fosA7,mdsA,mdsB
Salmonella enterica	SENASICA_Sa_ AY76	Muenchen	Mexico	environmental/other	avian caeca	Avian	SAMN15738152	mdsA,mdsB,qnrB19
Salmonella enterica	SENASICA_Sa_ AZ22	Muenchen	Mexico	environmental/other	avian caeca	Avian	SAMN15738183	mdsA,mdsB,qnrB19
Salmonella enterica	SENASICA_Sa_ AZ53	Muenchen	Mexico	environmental/other	avian caeca	Avian	SAMN15738189	mdsA,mdsB,qnrB19
Salmonella enterica	SENASICA_Sa_ AZ14	Newport	Mexico	environmental/other	avian caeca	Avian	SAMN15738175	aadA2,blaCARB-2,dfrA1,floR,mdsA,mdsB,mph(A),qnrA1,sul1,tet(A)
Salmonella enterica	SENASICA_Sa_ Z63	Newport	Mexico	environmental/other	avian caeca	Avian	SAMN15969199	mdsA,mdsB
Salmonella enterica	AG01	Oranienburg	Mexico: Sinaloa	environmental/other	chicken	Avian	SAMN10261439	mdsA,mdsB
Salmonella enterica	AG02	Oranienburg	Mexico: Sinaloa	environmental/other	chicken	Avian	SAMN10261440	mdsA,mdsB
Salmonella enterica	AG05	Oranienburg	Mexico: Sinaloa	environmental/other	chicken	Avian	SAMN10261442	mdsA,mdsB
Salmonella enterica	AG07	Oranienburg	Mexico: Sinaloa	environmental/other	chicken	Avian	SAMN10261444	mdsA,mdsB
Salmonella enterica	SENASICA_Sa_ AY35	Panama	Mexico	environmental/other	avian caeca	Avian	SAMN15803319	mdsA,mdsB
Salmonella enterica	BG01	Saintpaul	Mexico: Sinaloa	environmental/other	chicken	Avian	SAMN10261456	mdsA,mdsB
Salmonella enterica	BG02	Saintpaul	Mexico: Sinaloa	environmental/other	chicken	Avian	SAMN10261457	mdsA,mdsB
Salmonella enterica	BG03	Saintpaul	Mexico: Sinaloa	environmental/other	chicken	Avian	SAMN10261458	mdsA,mdsB
Salmonella enterica	BG04	Saintpaul	Mexico: Sinaloa	environmental/other	chicken	Avian	SAMN10261459	mdsA,mdsB
Salmonella enterica	BG05	Saintpaul	Mexico: Sinaloa	environmental/other	chicken	Avian	SAMN10261460	mdsA,mdsB
Salmonella enterica	BG06	Saintpaul	Mexico: Sinaloa	environmental/other	chicken	Avian	SAMN10261461	mdsA,mdsB
Salmonella enterica	BG07	Saintpaul	Mexico: Sinaloa	environmental/other	chicken	Avian	SAMN10261462	mdsA,mdsB
Salmonella enterica	SENASICA_Sa_ AY45	Saintpaul	Mexico	environmental/other	avian caeca	Avian	SAMN15803328	mdsA,mdsB
Salmonella enterica	SENASICA_Sa_ AY46	Saintpaul	Mexico	environmental/other	avian caeca	Avian	SAMN15803329	mdsA,mdsB
Salmonella enterica	SENASICA_Sa_ AZ09	Saintpaul	Mexico	environmental/other	avian caeca	Avian	SAMN15738170	aadA1,aph(3'')-Ib,aph(6)-Id,mdsA,mdsB,qnrB19
Salmonella enterica	SENASICA_Sa_ AZ24	Saintpaul	Mexico	environmental/other	avian caeca	Avian	SAMN15738185	mdsA,mdsB,qnrB19
Salmonella enterica	SENASICA_Sa_ AY01	Schwarzengrund	Mexico	environmental/other	avian caeca	Avian	SAMN15803292	mdsA,mdsB
Salmonella enterica	SENASICA_Sa_ AY03	Schwarzengrund	Mexico	environmental/other	avian caeca	Avian	SAMN15803294	mdsA,mdsB,qnrB19,tet(B)
Salmonella enterica	SENASICA_Sa_ AY04	Schwarzengrund	Mexico	environmental/other	avian caeca	Avian	SAMN15803295	mdsA,mdsB,qnrB19,tet(B)
Salmonella enterica	SENASICA_Sa_ U07	Schwarzengrund	Mexico	environmental/other	avian caeca	Avian	SAMN15969197	mdsA,mdsB,qnrB19,tet(B)
Salmonella enterica	SENASICA_Sa_ AX99	Senftenberg	Mexico	environmental/other	avian caeca	Avian	SAMN15803291	aac(3)-IVa,aadA1,aph(4)-Ia,blaCTX-M,floR,fosA3,gyrA_D87Y=POINT,mdsA,mdsB,sul1,tet(A)
Salmonella enterica	SENASICA_Sa_ AY18	Senftenberg	Mexico	environmental/other	avian caeca	Avian	SAMN15803308	mdsA,mdsB,qnrB19
Salmonella enterica	SENASICA_Sa_ AY34	Senftenberg	Mexico	environmental/other	avian caeca	Avian	SAMN15803318	aac(3)-IVa,aadA1,aadA2,aadA2,aph(4)-Ia,blaCARB-2,blaCTX-M-14,cmlA1,dfrA12,floR,fosA3,mdsA,mdsB,mph(A),qnrA1,sul1,sul2,sul3,tet(A)
Salmonella enterica	SENASICA_Sa_ AZ61	Thompson	Mexico	environmental/other	avian caeca	Avian	SAMN15738195	mdsA,mdsB
Salmonella enterica	BG08	Typhimurium	Mexico: Sinaloa	environmental/other	chicken	Avian	SAMN10261463	mdsA,mdsB
Salmonella enterica	SENASICA_Sa_ U05	Typhimurium	Mexico	environmental/other	avian caeca	Avian	SAMN15969196	mdsA,mdsB
Salmonella enterica	SENASICA_Sa_ AZ52	Typhumurium	Mexico	environmental/other	avian caeca	Avian	SAMN15738188	mdsA,mdsB,qnrB19
Salmonella enterica	AG06	Weltevreden	Mexico: Sinaloa	environmental/other	chicken	Avian	SAMN10261443	mdsA,mdsB
Salmonella enterica	AG08	Weltevreden	Mexico: Sinaloa	environmental/other	chicken	Avian	SAMN10261445	mdsA,mdsB
Salmonella enterica	AG09	Weltevreden	Mexico: Sinaloa	environmental/other	chicken	Avian	SAMN10261446	mdsA,mdsB
Salmonella enterica	103		Mexico: Jiutepec, Morelos	environmental/other	Chicken meat	Avian	SAMN06689678	fosA7.7,mdsA,mdsB,tet(C)
Salmonella enterica	2199		Mexico: Jiutepec, Morelos	environmental/other	Chicken meat	Avian	SAMN06689681	aac(2')-IIa,aph(3'')-Ib,aph(6)-Id,fosA7.4,mdsA,mdsB,sul2,tet(A)
Papaya isolates (n=279)
#Organism Group	Strain	Serovar	Location	Isolation type	Isolation Source	Host	BioSample	AMR genotypes
Salmonella enterica	FMA0063	3,10,15:e,h:-	Mexico	environmental/other	papaya	Papaya	SAMN02345564	mdsA,mdsB
Salmonella enterica	FNW19H19	3,10:-:l,w	Mexico	environmental/other	papaya	Papaya	SAMN02344948	aac(2')-IIa,fosA7,mdsA,mdsB
Salmonella enterica	FNW19H18	6,7:k:-	Mexico	environmental/other	fresh papaya	Papaya	SAMN02344949	mdsA,mdsB
Salmonella enterica	FCC0036	6,7:k:-	Mexico	environmental/other	papaya	Papaya	SAMN02344924	mdsA,mdsB
Salmonella enterica	FDA704269 2-16	6,7:k:-	Mexico	environmental/other	papaya	Papaya	SAMN02847318	mdsA,mdsB
Salmonella enterica	FDA710518 7-19	7:-:-	Mexico	environmental/other	papaya	Papaya	SAMN02847345	aph(3'')-Ib,aph(6)-Id,mdsA,mdsB
Salmonella enterica	FAR0032	Abaetetuba	Mexico	environmental/other	papaya	Papaya	SAMN02344904	mdsA,mdsB
Salmonella enterica	FDN0018	Adelaide	Mexico	environmental/other	papaya	Papaya	SAMN02345517	mdsA,mdsB
Salmonella enterica	FMA0054	Agona	Mexico	environmental/other	papaya	Papaya	SAMN02345317	fosA7.2,mdsA,mdsB
Salmonella enterica	FDA767288 2B	Agona	Mexico	environmental/other	papaya	Papaya	SAMN02847490	fosA7,mdsA,mdsB
Salmonella enterica	FAR0034	Agona	Mexico	environmental/other	papaya	Papaya	SAMN02344910	aph(3'')-Ib,aph(6)-Id,fosA7,mdsA,mdsB
Salmonella enterica	FAR0035	Agona	Mexico	environmental/other	papaya	Papaya	SAMN02344911	aph(3'')-Ib,aph(6)-Id,fosA7,mdsA,mdsB
Salmonella enterica	FAR0041	Agona	Mexico	environmental/other	papaya	Papaya	SAMN02344926	aph(3'')-Ib,aph(6)-Id,fosA7,mdsA,mdsB
Salmonella enterica	FDA757378 1-32	Agona	Mexico	environmental/other	papaya	Papaya	SAMN02847438	aph(3'')-Ib,aph(6)-Id,fosA7,mdsA,mdsB
Salmonella enterica	FDA757378 1-13	Agona	Mexico	environmental/other	papaya	Papaya	SAMN02847437	aph(3'')-Ib,aph(6)-Id,fosA7,mdsA,mdsB
Salmonella enterica	FDA757378 2-6	Agona	Mexico	environmental/other	papaya	Papaya	SAMN02847439	aph(3'')-Ib,aph(6)-Id,fosA7,mdsA,mdsB
Salmonella enterica	FNW19H17	Anatum	Mexico	environmental/other	fresh papaya	Papaya	SAMN02344950	mdsA,mdsB
Salmonella enterica	FDA869961 1-3	Anatum	Mexico	environmental/other	papaya	Papaya	SAMN02934615	mdsA,mdsB
Salmonella enterica	FCC0039	Anatum	Mexico	environmental/other	papaya	Papaya	SAMN02344919	mdsA,mdsB
Salmonella enterica	CFSAN003961	Anatum	Mexico	environmental/other	papaya	Papaya	SAMN02352684	mdsA,mdsB
Salmonella enterica	FSW0094	Anatum	Mexico	environmental/other	papaya	Papaya	SAMN02344952	mdsA,mdsB
Salmonella enterica	FDA703294-20	Anatum	Mexico	environmental/other	papaya	Papaya	SAMN02847314	mdsA,mdsB
Salmonella enterica	FDA703294-35	Anatum	Mexico	environmental/other	papaya	Papaya	SAMN02847315	mdsA,mdsB
Salmonella enterica	FDA0969028-C001-001	Anatum	Mexico	environmental/other	papaya	Papaya	SAMN07717040	mdsA,mdsB
Salmonella enterica	FSE0090	Anatum	Mexico	environmental/other	papaya	Papaya	SAMN02344960	aadA2,dfrA12,mdsA,mdsB,sul1
Salmonella enterica	CFSAN003959	Anatum	Mexico	environmental/other		Papaya	SAMN02709277	mdsA,mdsB
Salmonella enterica	CFSAN003959	Anatum	Mexico	environmental/other		Papaya	SAMN02709277	mdsA,mdsB
Salmonella enterica	FDA709395 C2 2-1	Anatum var. O 15+,34+ (Minneapolis)	Mexico	environmental/other	papaya	Papaya	SAMN02847335	mdsA,mdsB
Salmonella enterica	FDN0103	Butantan	Mexico	environmental/other	papaya	Papaya	SAMN02678624	mdsA,mdsB
Salmonella enterica	FDN0160	Butantan	Mexico	environmental/other	papaya	Papaya	SAMN02678681	mdsA,mdsB
Salmonella enterica	FNW19H27	Butantan	Mexico	environmental/other	papaya	Papaya	SAMN02344992	mdsA,mdsB
Salmonella enterica	FSW0082	Derby	Mexico	environmental/other	papaya	Papaya	SAMN02344984	fosA7,mdsA,mdsB
Salmonella enterica	FDA711312-1 5-1	Derby	Mexico	environmental/other	papaya	Papaya	SAMN02847350	fosA7,mdsA,mdsB
Salmonella enterica	FDA711312-1 6-1	Derby	Mexico	environmental/other	papaya	Papaya	SAMN02847351	fosA7,mdsA,mdsB
Salmonella enterica	FSW0085	Duesseldorf	Mexico	environmental/other	papaya	Papaya	SAMN02344987	mdsA,mdsB
Salmonella enterica	SENASICA_Sa_ AZ62	Entertiditis	Mexico	environmental/other	papaya	Papaya	SAMN15858847	aadA2,mdsA,mdsB,sul1
Salmonella enterica	FAR0043	Give	Mexico	environmental/other	fresh papaya	Papaya	SAMN02344938	mdsA,mdsB
Salmonella enterica	FAR0037	Give	Mexico	environmental/other	papaya	Papaya	SAMN02344914	mdsA,mdsB
Salmonella enterica	FMA0045	Give	Mexico	environmental/other	papaya	Papaya	SAMN02345392	mdsA,mdsB
Salmonella enterica	FDA767293 B	Give	Mexico	environmental/other	papaya	Papaya	SAMN02847498	mdsA,mdsB
Salmonella enterica	FAR0022	Give	Mexico	environmental/other	papaya, fresh	Papaya	SAMN02344886	mdsA,mdsB
Salmonella enterica	FSW0090	Give	Mexico	environmental/other	papayas	Papaya	SAMN02344956	mdsA,mdsB
Salmonella enterica	FSE0087	Havana	Mexico	environmental/other	papaya	Papaya	SAMN02344961	mdsA,mdsB
Salmonella enterica	FSE0086	I 13,22:z:-	Mexico	environmental/other	papaya	Papaya	SAMN02344967	mdsA,mdsB
Salmonella enterica	FAR0048	I 42:	Mexico	environmental/other	papaya	Papaya	SAMN02344993
Salmonella enterica	FCC0046	I 6,8:d:- (monophasic)	Mexico	environmental/other	papaya	Papaya	SAMN02344878	mdsA,mdsB
Salmonella enterica	FNW19G99	IIIa 40:z4,z23:-	Mexico	environmental/other	papaya	Papaya	SAMN02344908
Salmonella enterica	FMA0050	Infantis	Mexico	environmental/other	papaya	Papaya	SAMN02345571	mdsA,mdsB
Salmonella enterica	FDN0024	IV 16:z4,z32:-	Mexico	environmental/other	papaya	Papaya	SAMN02345518
Salmonella enterica	FDA767296 B-2	Javiana	Mexico	environmental/other	papaya	Papaya	SAMN02847500	mdsA,mdsB
Salmonella enterica	FDA767298 B-2	Javiana	Mexico	environmental/other	papaya	Papaya	SAMN02847502	mdsA,mdsB
Salmonella enterica	FDN0043	Javiana	Mexico	environmental/other	papaya	Papaya	SAMN02345572	mdsA,mdsB
Salmonella enterica	FDN0045	Javiana	Mexico	environmental/other	papaya	Papaya	SAMN02345573	mdsA,mdsB
Salmonella enterica	FNW19i79	Javiana	Mexico	environmental/other	papaya	Papaya	SAMN02678821	mdsA,mdsB
Salmonella enterica	FAR0029	Kiambu	Mexico	environmental/other	papaya	Papaya	SAMN02344898	aph(3'')-Ib,aph(6)-Id,mdsA,mdsB,tet(B)
Salmonella enterica	FAR0030	Kiambu	Mexico	environmental/other	papaya	Papaya	SAMN02344899	aph(3'')-Ib,aph(6)-Id,mdsA,mdsB,tet(B)
Salmonella enterica	FAR0038	Litchfield	Mexico	environmental/other	papaya	Papaya	SAMN02344920	mdsA,mdsB
Salmonella enterica	FNW19H09	Matadi	Mexico	environmental/other	papaya	Papaya	SAMN02344921	mdsA,mdsB
Salmonella enterica	FDA703356 2-7	Matadi	Mexico	environmental/other	papaya	Papaya	SAMN02847316	mdsA,mdsB
Salmonella enterica	FSE0088	Mbandaka	Mexico	environmental/other	papaya	Papaya	SAMN02344968	mdsA,mdsB
Salmonella enterica	FDN0021	Mbandaka	Mexico	environmental/other	papaya	Papaya	SAMN02345514	mcr-9.1,mdsA,mdsB
Salmonella enterica	FDA767302 B-1	Mbandaka	Mexico	environmental/other	papaya	Papaya	SAMN02847505	mcr-9.1,mdsA,mdsB
Salmonella enterica	FSW0081	Mbandaka	Mexico	environmental/other	papaya	Papaya	SAMN02344985	mdsA,mdsB
Salmonella enterica	FMA0083	Mbandaka	Mexico	environmental/other	papaya	Papaya	SAMN02345578	mdsA,mdsB
Salmonella enterica	FSW0084	Mbandaka	Mexico	environmental/other	papaya	Papaya	SAMN02344988	aph(3'')-Ib,aph(6)-Id,mdsA,mdsB
Salmonella enterica	FSW0095	Mbandaka	Mexico	environmental/other	papaya	Papaya	SAMN02344953	aph(3'')-Ib,aph(6)-Id,mdsA,mdsB
Salmonella enterica	FSW0089	Mbandaka	Mexico	environmental/other	papaya	Papaya	SAMN02344979	aph(3'')-Ib,aph(6)-Id,mdsA,mdsB
Salmonella enterica	FSW0086	Mbandaka	Mexico	environmental/other	papaya	Papaya	SAMN02344983	aph(3'')-Ib,aph(6)-Id,mdsA,mdsB
Salmonella enterica	FMA0055	Mbandaka	Mexico	environmental/other	papaya	Papaya	SAMN02345314	aph(3'')-Ib,aph(6)-Id,mdsA,mdsB
Salmonella enterica	FNW19H12	Mbandaka	Mexico	environmental/other	papaya	Papaya	SAMN02344928	aph(3'')-Ib,aph(6)-Id,mdsA,mdsB
Salmonella enterica	FMA0061	Mbandaka	Mexico	environmental/other	papaya	Papaya	SAMN02345577	aph(3'')-Ib,aph(6)-Id,mdsA,mdsB
Salmonella enterica	FDA710935 4-2-2	Mbandaka	Mexico	environmental/other	papaya	Papaya	SAMN02847349	aph(3'')-Ib,aph(6)-Id,mdsA,mdsB
Salmonella enterica	FDA711676 8-1-1	Mbandaka	Mexico	environmental/other	papaya	Papaya	SAMN02847354	aph(3'')-Ib,aph(6)-Id,mdsA,mdsB
Salmonella enterica	FDA710935 4-1-2	Mbandaka	Mexico	environmental/other	papaya	Papaya	SAMN02847348	aph(3'')-Ib,aph(6)-Id,mdsA,mdsB
Salmonella enterica	FDA710528 2-1-1	Mbandaka	Mexico	environmental/other	papaya	Papaya	SAMN02847346	aph(3'')-Ib,aph(6)-Id,mdsA,mdsB
Salmonella enterica	FDA710533 8-1-1	Mbandaka	Mexico	environmental/other	papaya	Papaya	SAMN02847347	aph(3'')-Ib,aph(6)-Id,mdsA,mdsB
Salmonella enterica	FDA711676 5-2-1	Mbandaka	Mexico	environmental/other	papaya	Papaya	SAMN02847353	aph(3'')-Ib,aph(6)-Id,mdsA,mdsB
Salmonella enterica	FDA711316-1 2-1	Mbandaka	Mexico	environmental/other	papaya	Papaya	SAMN02847352	aph(3'')-Ib,aph(6)-Id,mdsA,mdsB
Salmonella enterica	FDA710518 6-13	Mbandaka	Mexico	environmental/other	papaya	Papaya	SAMN02847344	aph(3'')-Ib,aph(6)-Id,mdsA,mdsB
Salmonella enterica	FDA704810 2-3	Mbandaka	Mexico	environmental/other	papaya	Papaya	SAMN02847319	aph(3'')-Ib,aph(6)-Id,mdsA,mdsB
Salmonella enterica	FDA709376 C1 1-2	Mbandaka	Mexico	environmental/other	papaya	Papaya	SAMN02847332	aph(3'')-Ib,aph(6)-Id,mdsA,mdsB
Salmonella enterica	FDA709376 C2 1-2	Mbandaka	Mexico	environmental/other	papaya	Papaya	SAMN02847333	aph(3'')-Ib,aph(6)-Id,mdsA,mdsB
Salmonella enterica	FDA709420 C1 4-2	Mbandaka	Mexico	environmental/other	papaya	Papaya	SAMN02847338	aph(3'')-Ib,aph(6)-Id,mdsA,mdsB
Salmonella enterica	FDA709420 C2 2-1	Mbandaka	Mexico	environmental/other	papaya	Papaya	SAMN02847339	aph(3'')-Ib,aph(6)-Id,mdsA,mdsB
Salmonella enterica	FDA709408 C1 2-2	Mbandaka	Mexico	environmental/other	papaya	Papaya	SAMN02847336	aph(3'')-Ib,aph(6)-Id,mdsA,mdsB
Salmonella enterica	FDA764181 2B	Mbandaka	Mexico	environmental/other	papaya	Papaya	SAMN02847454	aph(3'')-Ib,aph(6)-Id,mdsA,mdsB
Salmonella enterica	FDA592603 2B	Mbandaka	Mexico	environmental/other	papaya	Papaya	SAMN02846717	aph(3'')-Ib,aph(6)-Id,mdsA,mdsB
Salmonella enterica	FDA709418 C1 1-1	Mbandaka	Mexico	environmental/other	papayas	Papaya	SAMN02847337	mdsA,mdsB
Salmonella enterica	FCC0030	Mbandaka	Mexico	environmental/other	papayas	Papaya	SAMN02344971	aph(3'')-Ib,aph(6)-Id,mdsA,mdsB
Salmonella enterica	FSW0091	Mbandaka	Mexico	environmental/other	papayas	Papaya	SAMN02344957	aph(3'')-Ib,aph(6)-Id,mdsA,mdsB
Salmonella enterica	FSW0092	Mbandaka	Mexico	environmental/other	papayas	Papaya	SAMN02344958	aph(3'')-Ib,aph(6)-Id,mdsA,mdsB
Salmonella enterica	FSW0096	Mbandaka	Mexico	environmental/other	papayas	Papaya	SAMN02344954	aph(3'')-Ib,aph(6)-Id,mdsA,mdsB
Salmonella enterica	FNW19H21	Mbandaka	Mexico	environmental/other	papayas	Papaya	SAMN02344962	aph(3'')-Ib,aph(6)-Id,mdsA,mdsB
Salmonella enterica	FNW19H22	Mbandaka	Mexico	environmental/other	papayas	Papaya	SAMN02344963	aph(3'')-Ib,aph(6)-Id,mdsA,mdsB
Salmonella enterica	FNW19I02	Mbandaka	Mexico	environmental/other	papayas	Papaya	SAMN02345274	aph(3'')-Ib,aph(6)-Id,mdsA,mdsB
Salmonella enterica	FDA710390 2-19	Mbandaka	Mexico	environmental/other	papayas	Papaya	SAMN02847343	aph(3'')-Ib,aph(6)-Id,mdsA,mdsB
Salmonella enterica	FDA709377 C2 1-1	Mbandaka	Mexico	environmental/other	papayas	Papaya	SAMN02847334	aph(3'')-Ib,aph(6)-Id,mdsA,mdsB
Salmonella enterica	FDA709422 C1 3-3	Mbandaka	Mexico	environmental/other	papayas	Papaya	SAMN02847340	aph(3'')-Ib,aph(6)-Id,mdsA,mdsB
Salmonella enterica	FNW19H20	Meleagridis	Mexico	environmental/other	papaya	Papaya	SAMN02344951	aac(2')-IIa,aph(3'')-Ib,aph(6)-Id,fosA7,mcr-9.1,mdsA,mdsB
Salmonella enterica	FDA709316 C2 1-1	Meleagridis	Mexico	environmental/other	papayas	Papaya	SAMN02847331	aac(2')-IIa,fosA7.4,mdsA,mdsB
Salmonella enterica	FMA0088	Minnesota	Mexico	environmental/other	papaya	Papaya	SAMN02345580	mdsA,mdsB
Salmonella enterica	FDN0005	Montevideo	Mexico	environmental/other	papaya	Papaya	SAMN02345540	mdsA,mdsB
Salmonella enterica	FDN0020	Montevideo	Mexico	environmental/other	papaya	Papaya	SAMN02345519	fosA7,mdsA,mdsB
Salmonella enterica	FDA782490 B-3	Montevideo	Mexico	environmental/other	papaya	Papaya	SAMN02847555	mdsA,mdsB
Salmonella enterica	FDA767303 B-1	Montevideo	Mexico	environmental/other	papaya	Papaya	SAMN02847506	fosA7,mdsA,mdsB
Salmonella enterica	FDA767303 F-1	Montevideo	Mexico	environmental/other	papaya	Papaya	SAMN02847507	fosA7,mdsA,mdsB
Salmonella enterica	FDA767303 G-1	Montevideo	Mexico	environmental/other	papaya	Papaya	SAMN02847508	fosA7,mdsA,mdsB
Salmonella enterica	FDA767303 H-1	Montevideo	Mexico	environmental/other	papaya	Papaya	SAMN02847509	fosA7,mdsA,mdsB
Salmonella enterica	FDA767304 A-1	Montevideo	Mexico	environmental/other	papaya	Papaya	SAMN02847510	fosA7,mdsA,mdsB
Salmonella enterica	FDA767304 E-1	Montevideo	Mexico	environmental/other	papaya	Papaya	SAMN02847511	fosA7,mdsA,mdsB
Salmonella enterica	FDN0019	Muenchen	Mexico	environmental/other	papaya	Papaya	SAMN02345520	mdsA,mdsB
Salmonella enterica	FMA0059	Muenchen	Mexico	environmental/other	papaya	Papaya	SAMN02345319	mdsA,mdsB
Salmonella enterica	FDA764177 2B	Muenchen	Mexico	environmental/other	papaya	Papaya	SAMN02847450	mdsA,mdsB
Salmonella enterica	FDA592602 2B	Muenchen	Mexico	environmental/other	papaya	Papaya	SAMN02846716	mdsA,mdsB
Salmonella enterica	FDA710369 1-22	Newport	Mexico	environmental/other	fresh papaya	Papaya	SAMN02847342	mdsA,mdsB
Salmonella enterica	FSW0088	Newport	Mexico	environmental/other	papaya	Papaya	SAMN02344980	mdsA,mdsB
Salmonella enterica	FAR0040	Newport	Mexico	environmental/other	papaya	Papaya	SAMN02344927	mdsA,mdsB
Salmonella enterica	FAR0033	Newport	Mexico	environmental/other	papaya	Papaya	SAMN02344916	mdsA,mdsB
Salmonella enterica	FCC0037	Newport	Mexico	environmental/other	papaya	Papaya	SAMN02344925	mdsA,mdsB
Salmonella enterica	FMA0048	Newport	Mexico	environmental/other	papaya	Papaya	SAMN02345582	mdsA,mdsB
Salmonella enterica	FDA767291-4	Newport	Mexico	environmental/other	papaya	Papaya	SAMN02847494	mdsA,mdsB
Salmonella enterica	FDA767291-2	Newport	Mexico	environmental/other	papaya	Papaya	SAMN02847492	mdsA,mdsB
Salmonella enterica	FSE0089	Newport	Mexico	environmental/other	papaya	Papaya	SAMN02344965	mdsA,mdsB
Salmonella enterica	FDA709920 2-17	Newport	Mexico	environmental/other	papaya	Papaya	SAMN02847341	mdsA,mdsB
Salmonella enterica	FAR0026	Oranienburg	Mexico	environmental/other	papaya	Papaya	SAMN02344895	mdsA,mdsB
Salmonella enterica	FAR0036	Oranienburg	Mexico	environmental/other	papaya	Papaya	SAMN02344917	mdsA,mdsB
Salmonella enterica	FNW19G92	Oranienburg	Mexico	environmental/other	papaya	Papaya	SAMN02344892	mdsA,mdsB
Salmonella enterica	FDN0168	Oranienburg	Mexico	environmental/other	papaya	Papaya	SAMN02678689	mdsA,mdsB
Salmonella enterica	FDA764180 1B	Oranienburg	Mexico	environmental/other	papaya	Papaya	SAMN02847453	mdsA,mdsB
Salmonella enterica	FDA764179 2B	Oranienburg	Mexico	environmental/other	papaya	Papaya	SAMN02847452	mdsA,mdsB
Salmonella enterica	FNW19H28	Oslo	Mexico	environmental/other	papaya	Papaya	SAMN02344994	mdsA,mdsB
Salmonella enterica	FAR0031	Oslo	Mexico	environmental/other	papaya	Papaya	SAMN02344906	mdsA,mdsB
Salmonella enterica	FDN0016	Othmarschen	Mexico	environmental/other	papaya	Papaya	SAMN02345522	mdsA,mdsB
Salmonella enterica	FSW0093	Pomona	Mexico	environmental/other	papaya	Papaya	SAMN02344955	mdsA,mdsB
Salmonella enterica	FDN0167	Pomona	Mexico	environmental/other	papaya	Papaya	SAMN02678688	mdsA,mdsB
Salmonella enterica	FDN0161	Pomona	Mexico	environmental/other	papaya	Papaya	SAMN02678682	mdsA,mdsB
Salmonella enterica	FDA782502 2A	Pomona	Mexico	environmental/other	papaya	Papaya	SAMN02847574	mdsA,mdsB
Salmonella enterica	FDA782503 1A	Pomona	Mexico	environmental/other	papaya	Papaya	SAMN02847577	mdsA,mdsB
Salmonella enterica	FDA782497-B1	Pomona	Mexico	environmental/other	papaya	Papaya	SAMN02847563	mdsA,mdsB
Salmonella enterica	FDA782505 2MA	Pomona	Mexico	environmental/other	papaya	Papaya	SAMN02847591	mdsA,mdsB
Salmonella enterica	FDA782505 2B	Pomona	Mexico	environmental/other	papaya	Papaya	SAMN02847590	mdsA,mdsB
Salmonella enterica	FDA782505 2A	Pomona	Mexico	environmental/other	papaya	Papaya	SAMN02847589	mdsA,mdsB
Salmonella enterica	FDA782505 1MA	Pomona	Mexico	environmental/other	papaya	Papaya	SAMN02847588	mdsA,mdsB
Salmonella enterica	FDA782505 1B	Pomona	Mexico	environmental/other	papaya	Papaya	SAMN02847587	mdsA,mdsB
Salmonella enterica	FDA782505 1A	Pomona	Mexico	environmental/other	papaya	Papaya	SAMN02847586	mdsA,mdsB
Salmonella enterica	FDA782503 2MA	Pomona	Mexico	environmental/other	papaya	Papaya	SAMN02847582	mdsA,mdsB
Salmonella enterica	FDA782503 2A	Pomona	Mexico	environmental/other	papaya	Papaya	SAMN02847580	mdsA,mdsB
Salmonella enterica	FDA782503 1MA	Pomona	Mexico	environmental/other	papaya	Papaya	SAMN02847579	mdsA,mdsB
Salmonella enterica	FDA782502 2MA	Pomona	Mexico	environmental/other	papaya	Papaya	SAMN02847576	mdsA,mdsB
Salmonella enterica	FDA782503 1B	Pomona	Mexico	environmental/other	papaya	Papaya	SAMN02847578	mdsA,mdsB
Salmonella enterica	FDA782502 2B	Pomona	Mexico	environmental/other	papaya	Papaya	SAMN02847575	mdsA,mdsB
Salmonella enterica	FDA782502 1MA	Pomona	Mexico	environmental/other	papaya	Papaya	SAMN02847573	mdsA,mdsB
Salmonella enterica	FDA782503 2B	Pomona	Mexico	environmental/other	papaya	Papaya	SAMN02847581	mdsA,mdsB
Salmonella enterica	FAR0047	Poona	Mexico	environmental/other	papaya	Papaya	SAMN02344982	mdsA,mdsB
Salmonella enterica	FDN0012	Poona	Mexico	environmental/other	papaya	Papaya	SAMN02345523	mdsA,mdsB
Salmonella enterica	FDN0015	Poona	Mexico	environmental/other	papaya	Papaya	SAMN02345524	mdsA,mdsB
Salmonella enterica	FDA1021293-005-001	Rubislaw	Mexico	environmental/other	Fresh Papaya	Papaya	SAMN07510106	mdsA,mdsB
Salmonella enterica	FDA1021293-005-003	Rubislaw	Mexico	environmental/other	Fresh Papaya	Papaya	SAMN07510104	mdsA,mdsB
Salmonella enterica	FDA1021293-005-006	Rubislaw	Mexico	environmental/other	Fresh Papaya	Papaya	SAMN07510105	mdsA,mdsB
Salmonella enterica	FDN0023	Rubislaw	Mexico	environmental/other	papaya	Papaya	SAMN02345525	mdsA,mdsB
Salmonella enterica	FDN0102	Rubislaw	Mexico	environmental/other	papaya	Papaya	SAMN02678623	mdsA,mdsB
Salmonella enterica	FMA0058	Rubislaw	Mexico	environmental/other	papaya	Papaya	SAMN02345320	mdsA,mdsB
Salmonella enterica	FDA767300 B-1	Rubislaw	Mexico	environmental/other	papaya	Papaya	SAMN02847503	mdsA,mdsB
Salmonella enterica	FDA782491-B1	Rubislaw	Mexico	environmental/other	papaya	Papaya	SAMN02847556	mdsA,mdsB
Salmonella enterica	FDA764178 2B	Rubislaw	Mexico	environmental/other	papaya	Papaya	SAMN02847451	mdsA,mdsB
Salmonella enterica	FDA782494-B1	Rubislaw	Mexico	environmental/other	papaya	Papaya	SAMN02847557	aadA2,aph(3')-IIa,blaCTX-M-55,blaTEM-1,ble,dfrA12,gyrA_D87G=POINT,mdsA,mdsB,mph(A),oqxA,oqxB,oqxB,rmtB1,sul1
Salmonella enterica	FDN0044	Sanjuan	Mexico	environmental/other	papaya	Papaya	SAMN02345587	mdsA
Salmonella enterica	FDA767297 B-2	Sanjuan	Mexico	environmental/other	papaya	Papaya	SAMN02847501	mdsA
Salmonella enterica	Sa_U75	Senftenberg	Mexico	environmental/other	papaya	Papaya	SAMN09638219	mdsA,mdsB,qnrB19
Salmonella enterica	Sa_U99	Senftenberg	Mexico	environmental/other	papaya	Papaya	SAMN09638220	mdsA,mdsB,qnrB19
Salmonella enterica	Sa_V01	Senftenberg	Mexico	environmental/other	papaya	Papaya	SAMN09638221	mdsA,mdsB,qnrB19
Salmonella enterica	Sa_V02	Senftenberg	Mexico	environmental/other	papaya	Papaya	SAMN09638222	mdsA,mdsB,qnrB19
Salmonella enterica	Sa_V03	Senftenberg	Mexico	environmental/other	papaya	Papaya	SAMN09638223	mdsA,mdsB,qnrB19
Salmonella enterica	FAR0044	Soahanina	Mexico	environmental/other	fresh papaya	Papaya	SAMN02344939	mdsA,mdsB
Salmonella enterica	FDN0166	Sundsvall	Mexico	environmental/other	papaya	Papaya	SAMN02678687	mdsA,mdsB
Salmonella enterica	Sa_V46	Thompson	Mexico	environmental/other	papaya	Papaya	SAMN09638228	mdsA,mdsB
Salmonella enterica	FDN0017	Thompson	Mexico	environmental/other	papaya	Papaya	SAMN02345526	mdsA,mdsB
Salmonella enterica	FDA782504 1MA	Thompson	Mexico	environmental/other	papaya	Papaya	SAMN02847585	mdsA,mdsB
Salmonella enterica	FDA767290 B-1	Thompson	Mexico	environmental/other	papaya	Papaya	SAMN02847491	mdsA,mdsB
Salmonella enterica	FDA767307 B-3	Thompson	Mexico	environmental/other	papaya	Papaya	SAMN02847512	mdsA,mdsB
Salmonella enterica	FDA782504 1B	Thompson	Mexico	environmental/other	papaya	Papaya	SAMN02847584	mdsA,mdsB
Salmonella enterica	FDA782504 1A	Thompson	Mexico	environmental/other	papaya	Papaya	SAMN02847583	mdsA,mdsB
Salmonella enterica	FDA709257 C2 1-1	Typhimurium	Mexico	environmental/other	papayas	Papaya	SAMN02847330	mdsA,mdsB
Salmonella enterica	FDA1021717-008-035	Urbana	Mexico	environmental/other	Fresh Papaya	Papaya	SAMN07525048	mdsA,mdsB
Salmonella enterica	FNW19G98	Urbana	Mexico	environmental/other	papaya	Papaya	SAMN02344909	mdsA,mdsB
Salmonella enterica	FDN0164	Urbana	Mexico	environmental/other	papaya	Papaya	SAMN02678685	mdsA,mdsB
Salmonella enterica	FDA0969027-C001-001	Urbana	Mexico	environmental/other	papaya	Papaya	SAMN07717039	mdsA,mdsB
Salmonella enterica	FMA0051	Urbana	Mexico	environmental/other	papaya	Papaya	SAMN02345595	mdsA,mdsB
Salmonella enterica	FMA0046	Urbana	Mexico	environmental/other	papaya	Papaya	SAMN02345594	mdsA,mdsB
Salmonella enterica	FDA767292 D-7	Urbana	Mexico	environmental/other	papaya	Papaya	SAMN02847497	mdsA,mdsB
Salmonella enterica	FDA767292 C-5	Urbana	Mexico	environmental/other	papaya	Papaya	SAMN02847496	mdsA,mdsB
Salmonella enterica	FDA767292 B-3	Urbana	Mexico	environmental/other	papaya	Papaya	SAMN02847495	mdsA,mdsB
Salmonella enterica	Sa_V45	Urbana	Mexico	environmental/other	papaya	Papaya	SAMN09638227	aph(3'')-Ib,aph(6)-Id,mdsA,mdsB,tet(C)
Salmonella enterica	Sa_V44	Urbana	Mexico	environmental/other	papaya	Papaya	SAMN09638226	aph(3'')-Ib,aph(6)-Id,mdsA,mdsB,tet(C)
Salmonella enterica	FMA0168	Urbana	Mexico	environmental/other	papayas	Papaya	SAMN02698232	mdsA,mdsB
Salmonella enterica	FDA1028370-002-009		Mexico	environmental/other	Fresh Papaya	Papaya	SAMN07981389	mdsA,mdsB
Salmonella enterica	FDA1021538-005-009		Mexico	environmental/other	Fresh Papaya	Papaya	SAMN07519479	mdsA,mdsB
Salmonella enterica	FDA1021538-005-002		Mexico	environmental/other	Fresh Papaya	Papaya	SAMN07519495	mdsA,mdsB
Salmonella enterica	FDA1028370-001-001		Mexico	environmental/other	Fresh Papaya	Papaya	SAMN07981382	mdsA,mdsB
Salmonella enterica	FDA1116438		Mexico	environmental/other	Fresh Papaya	Papaya	SAMN12414082	mdsA,mdsB
Salmonella enterica	FDA1021717-011-073		Mexico	environmental/other	Fresh Papaya	Papaya	SAMN07525054	mdsA,mdsB
Salmonella enterica	FDA1021717-010-059		Mexico	environmental/other	Fresh Papaya	Papaya	SAMN07525053	mdsA,mdsB
Salmonella enterica	FDA1021717-010-057		Mexico	environmental/other	Fresh Papaya	Papaya	SAMN07525052	mdsA,mdsB
Salmonella enterica	FDA1021717-009-049		Mexico	environmental/other	Fresh Papaya	Papaya	SAMN07525047	mdsA,mdsB
Salmonella enterica	FDA1021304-S008-001		Mexico	environmental/other	Fresh Papaya	Papaya	SAMN07519485	mdsA,mdsB
Salmonella enterica	FDA1021209-S010-002		Mexico	environmental/other	Fresh Papaya	Papaya	SAMN07519491	aph(3'')-Ib,aph(6)-Id,mdsA,mdsB,tet(C)
Salmonella enterica	FDA1021209-S009-015		Mexico	environmental/other	Fresh Papaya	Papaya	SAMN07519500	aph(3'')-Ib,aph(6)-Id,mdsA,mdsB,tet(C)
Salmonella enterica	FDA1021209-S015-008		Mexico	environmental/other	Fresh Papaya	Papaya	SAMN07519498	aph(3'')-Ib,aph(6)-Id,mdsA,mdsB,tet(C)
Salmonella enterica	FDA1021209-S009-001		Mexico	environmental/other	Fresh Papaya	Papaya	SAMN07519481	aph(3'')-Ib,aph(6)-Id,mdsA,mdsB,tet(C)
Salmonella enterica	FDA1021209-S010-011		Mexico	environmental/other	Fresh Papaya	Papaya	SAMN07519496	aph(3'')-Ib,aph(6)-Id,mdsA,mdsB,tet(C)
Salmonella enterica	FDA1021209-S015-012		Mexico	environmental/other	Fresh Papaya	Papaya	SAMN07519493	aph(3'')-Ib,aph(6)-Id,mdsA,mdsB,tet(C)
Salmonella enterica	FDA934340-3		Mexico	environmental/other	Fresh Papayas	Papaya	SAMN04308883	mdsA,mdsB
Salmonella enterica	FMA0044		Mexico	environmental/other	papaya	Papaya	SAMN02345391	mdsA,mdsB
Salmonella enterica	FDN0022		Mexico	environmental/other	papaya	Papaya	SAMN02345515	mdsA,mdsB
Salmonella enterica	FDA1143804S006-001		Mexico	environmental/other	papaya	Papaya	SAMN15508313	mdsA,mdsB
Salmonella enterica	FDA0985493-001-001		Mexico	environmental/other	papaya	Papaya	SAMN06020354	mdsA,mdsB
Salmonella enterica	FDA1126902C002-001		Mexico	environmental/other	papaya	Papaya	SAMN13262722	mdsA,mdsB
Salmonella enterica	FDA1116453-S001-003		Mexico	environmental/other	papaya	Papaya	SAMN12391538	mdsA,mdsB
Salmonella enterica	FSW0083		Mexico	environmental/other	papaya	Papaya	SAMN02344989	mdsA,mdsB
Salmonella enterica	FDA1019761-002-011		Mexico	environmental/other	papaya	Papaya	SAMN07488094	mdsA,mdsB
Salmonella enterica	FDA1019761-001-001		Mexico	environmental/other	papaya	Papaya	SAMN07488091	mdsA,mdsB
Salmonella enterica	CFSAN089313		Mexico	environmental/other	papaya	Papaya	SAMN12548006	mdsA,mdsB
Salmonella enterica	CFSAN089314		Mexico	environmental/other	papaya	Papaya	SAMN12548003	mdsA,mdsB
Salmonella enterica	CFSAN089315		Mexico	environmental/other	papaya	Papaya	SAMN12548004	mdsA,mdsB
Salmonella enterica	CFSAN089312		Mexico	environmental/other	papaya	Papaya	SAMN12548005	mdsA,mdsB
Salmonella enterica	CFSAN089311		Mexico	environmental/other	papaya	Papaya	SAMN12548008	mdsA,mdsB
Salmonella enterica	FDA1122978-010-001		Mexico	environmental/other	papaya	Papaya	SAMN13086544	mdsA,mdsB
Salmonella enterica	FMA0057		Mexico	environmental/other	papaya	Papaya	SAMN02345316	mdsA,mdsB
Salmonella enterica	FMA0056		Mexico	environmental/other	papaya	Papaya	SAMN02345315	mdsA,mdsB
Salmonella enterica	FDN0006		Mexico	environmental/other	papaya	Papaya	SAMN02345541	mdsA,mdsB
Salmonella enterica	FDN0001		Mexico	environmental/other	papaya	Papaya	SAMN02345550	mdsA,mdsB
Salmonella enterica	FMA0049		Mexico	environmental/other	papaya	Papaya	SAMN02345553	mdsA,mdsB
Salmonella enterica	FDA1019658-S013-001		Mexico	environmental/other	papaya	Papaya	SAMN07429360	mdsA,mdsB
Salmonella enterica	FDA1019657-S010-001		Mexico	environmental/other	papaya	Papaya	SAMN07429352	mdsA,mdsB
Salmonella enterica	FDA1019657-S006-001		Mexico	environmental/other	papaya	Papaya	SAMN07429355	mdsA,mdsB
Salmonella enterica	FDA1019658-S010-001		Mexico	environmental/other	papaya	Papaya	SAMN07429345	mdsA,mdsB
Salmonella enterica	FDA1019761-002-009		Mexico	environmental/other	papaya	Papaya	SAMN07488092	mdsA,mdsB
Salmonella enterica	FDN0010		Mexico	environmental/other	papaya	Papaya	SAMN02345542	mdsA,mdsB
Salmonella enterica	FDA767301 B-1		Mexico	environmental/other	papaya	Papaya	SAMN02847504	mdsA,mdsB
Salmonella enterica	FDA711727 5-4-2		Mexico	environmental/other	papaya	Papaya	SAMN02847355	mdsA,mdsB
Salmonella enterica	FDA1071442-C001-001		Mexico	environmental/other	papaya	Papaya	SAMN09630285	fosA7,mdsA,mdsB
Salmonella enterica	FDA1019658-S005-001		Mexico	environmental/other	papaya	Papaya	SAMN07429349	mdsA,mdsB
Salmonella enterica	FDA1019657-S001-001		Mexico	environmental/other	papaya	Papaya	SAMN07429358	mdsA,mdsB
Salmonella enterica	FDA1019340-C001-001		Mexico	environmental/other	papaya	Papaya	SAMN07429351	fosA7,mdsA,mdsB
Salmonella enterica	FDA1019340-C001-003		Mexico	environmental/other	papaya	Papaya	SAMN07429350	fosA7,mdsA,mdsB
Salmonella enterica	FDA1019658-S011-001		Mexico	environmental/other	papaya	Papaya	SAMN07429362	fosA7,mdsA,mdsB
Salmonella enterica	FDA1019658-S014-001		Mexico	environmental/other	papaya	Papaya	SAMN07429359	fosA7,mdsA,mdsB
Salmonella enterica	FDA1019657-S009-001		Mexico	environmental/other	papaya	Papaya	SAMN07429353	fosA7,mdsA,mdsB
Salmonella enterica	FDA1019657-S004-001		Mexico	environmental/other	papaya	Papaya	SAMN07429356	fosA7,mdsA,mdsB
Salmonella enterica	FSW0087		Mexico	environmental/other	papaya	Papaya	SAMN02344981	mdsA,mdsB
Salmonella enterica	FDA1019658-S006-001		Mexico	environmental/other	papaya	Papaya	SAMN07429348	mdsA,mdsB,qnrB19
Salmonella enterica	FDA1019657-S003-001		Mexico	environmental/other	papaya	Papaya	SAMN07429357	mdsA,mdsB,qnrB19
Salmonella enterica	FDA1019658-S008-001		Mexico	environmental/other	papaya	Papaya	SAMN07429346	mdsA,mdsB,qnrB19
Salmonella enterica	FDA1019658-S012-001		Mexico	environmental/other	papaya	Papaya	SAMN07429361	mdsA,mdsB,qnrB19
Salmonella enterica	FDA1019657-S008-001		Mexico	environmental/other	papaya	Papaya	SAMN07429354	mdsA,mdsB,qnrB19
Salmonella enterica	FDA1019658-S007-001		Mexico	environmental/other	papaya	Papaya	SAMN07429347	mdsA,mdsB,qnrB19
Salmonella enterica	FDA1116453-S001-020		Mexico	environmental/other	papaya	Papaya	SAMN12390689	aadA2,blaCARB-2,dfrA1,floR,mdsA,mdsB,mph(A),qnrA1,sul1,tet(A)
Salmonella enterica	FDA1019661-S029-001		Mexico	environmental/other	Papayas	Papaya	SAMN07460725	mdsA,mdsB
Salmonella enterica	FDA1019661-S010-001		Mexico	environmental/other	Papayas	Papaya	SAMN07460738	mdsA,mdsB
Salmonella enterica	FDA1019661-S011-001		Mexico	environmental/other	Papayas	Papaya	SAMN07460737	mdsA,mdsB
Salmonella enterica	FDA1019661-S016-001		Mexico	environmental/other	Papayas	Papaya	SAMN07460734	mdsA,mdsB
Salmonella enterica	FDA1019661-S006-001		Mexico	environmental/other	Papayas	Papaya	SAMN07460741	fosA7,mdsA,mdsB
Salmonella enterica	FDA1019661-S005-001		Mexico	environmental/other	Papayas	Papaya	SAMN07460742	fosA7,mdsA,mdsB
Salmonella enterica	FDA1019661-S008-001		Mexico	environmental/other	Papayas	Papaya	SAMN07460739	fosA7,mdsA,mdsB
Salmonella enterica	FDA1019661-S002-001		Mexico	environmental/other	Papayas	Papaya	SAMN07460745	fosA7,mdsA,mdsB
Salmonella enterica	FDA1019661-S003-001		Mexico	environmental/other	Papayas	Papaya	SAMN07460744	fosA7,mdsA,mdsB
Salmonella enterica	FDA1019661-S014-001		Mexico	environmental/other	Papayas	Papaya	SAMN07460736	fosA7,mdsA,mdsB
Salmonella enterica	FDA1019661-S027-001		Mexico	environmental/other	Papayas	Papaya	SAMN07460726	fosA7,mdsA,mdsB
Salmonella enterica	FDA1019661-S024-001		Mexico	environmental/other	Papayas	Papaya	SAMN07460728	fosA7,mdsA,mdsB
Salmonella enterica	FDA1019661-S017-001		Mexico	environmental/other	Papayas	Papaya	SAMN07460733	fosA7,mdsA,mdsB
Salmonella enterica	FDA1019661-S004-001		Mexico	environmental/other	Papayas	Papaya	SAMN07460743	mdsA,mdsB,qnrB19
Salmonella enterica	FDA1019661-S022-001		Mexico	environmental/other	Papayas	Papaya	SAMN07460730	mdsA,mdsB,qnrB19
Salmonella enterica	FDA1019661-S026-001		Mexico	environmental/other	Papayas	Papaya	SAMN07460727	mdsA,mdsB,qnrB19
Salmonella enterica	FDA1019661-S023-001		Mexico	environmental/other	Papayas	Papaya	SAMN07460729	mdsA,mdsB,qnrB19
Salmonella enterica	FDA1019661-S019-001		Mexico	environmental/other	Papayas	Papaya	SAMN07460732	mdsA,mdsB,qnrB19
Salmonella enterica	FDA1019661-S020-001		Mexico	environmental/other	Papayas	Papaya	SAMN07460731	mdsA,mdsB,qnrB19
Salmonella enterica	FDA1019661-S001-001		Mexico	environmental/other	Papayas	Papaya	SAMN07460746	mdsA,mdsB,qnrB19
Salmonella enterica	FDA1019661-S007-001		Mexico	environmental/other	Papayas	Papaya	SAMN07460740	mdsA,mdsB,qnrB19
Salmonella enterica	FDA1019661-S015-001		Mexico	environmental/other	Papayas	Papaya	SAMN07460735	mdsA,mdsB,qnrB19
Pepper isolates (n=216)
#Organism Group	Strain	Serovar	Location	Isolation type	Isolation Source	Host	BioSample	AMR genotypes
Salmonella enterica	FDA1015670-002-012	38:[k]:z35	Mexico	environmental/other	Pasilla pepper	Peppers	SAMN07279119
Salmonella enterica	FDA844417 1-1	6,8:2:-	Mexico	environmental/other	chili & lime flavored corn snacks	Peppers	SAMN02847714	mdsA,mdsB
Salmonella enterica	FDA499818	Agona	Mexico	environmental/other	chipolte chili powder	Peppers	SAMN02844655	fosA7.2,mdsA,mdsB
Salmonella enterica	FDA439257	Agona	Mexico	environmental/other	red chipotle chili powder	Peppers	SAMN02844538	fosA7,mdsA,mdsB
Salmonella enterica	FCC0211	Albany	Mexico	environmental/other	jalapeno pepper	Peppers	SAMN02678599	gyrA_S83Y=POINT,mdsA,mdsB
Salmonella enterica	FDA476743	Albuquerque	Mexico	environmental/other	serrano peppers	Peppers	SAMN02844617	mdsA,mdsB
Salmonella enterica	FDA1078459-C001-001	Anatum	Mexico	environmental/other	Dried Habaneros	Peppers	SAMN09907458	mdsA,mdsB
Salmonella enterica	CFSAN003984	Anatum	Mexico	environmental/other	jalapeno pepper	Peppers	SAMN02709287	mdsA,mdsB
Salmonella enterica	FDA863351 2-1	Anatum	Mexico	environmental/other	red chili powder	Peppers	SAMN02919101	mdsA,mdsB
Salmonella enterica	FDA652120	Anatum	Mexico	environmental/other	Red Chili Powder	Peppers	SAMN10251101	mdsA,mdsB
Salmonella enterica	FDA863341 1-2	Anatum	Mexico	environmental/other	red chipotle chili flakes	Peppers	SAMN02919100	mdsA,mdsB
Salmonella enterica	FDA420448-6	Barranquilla	Mexico	environmental/other	dried ground pepper	Peppers	SAMN02845927	mdsA,mdsB
Salmonella enterica	FDA479536	Braenderup	Mexico	environmental/other	black pepper	Peppers	SAMN01939038	mdsA,mdsB
Salmonella enterica	FDA367569 5-1	Braenderup	Mexico	environmental/other	fresh jalapeno pepper	Peppers	SAMN02845759	mdsA,mdsB
Salmonella enterica	FDA488855	Braenderup	Mexico	environmental/other	serrano pepper, fresh	Peppers	SAMN01939035	mdsA,mdsB
Salmonella enterica	FDA482604-1	Cerro	Mexico	environmental/other	fresh green pace peppers	Peppers	SAMN02846200	fosA7,mdsA,mdsB
Salmonella enterica	FDA482604-2	Cerro	Mexico	environmental/other	fresh green pace peppers	Peppers	SAMN02846201	mdsA,mdsB,tet(C)
Salmonella enterica	FDA354722	Derby	Mexico	environmental/other	crushed chilaca pepper	Peppers	SAMN02844287	fosA7,mdsA,mdsB
Salmonella enterica	FDA479144	Derby	Mexico	environmental/other	jalapeno pepper	Peppers	SAMN02844622	aph(3'')-Ib,aph(6)-Id,fosA7,mdsA,mdsB,sul2,tet(A),tet(C)
Salmonella enterica	FDN0134	Give	Mexico	environmental/other	pasilla peppers	Peppers	SAMN02678655	mdsA,mdsB
Salmonella enterica	FDA957831-1-1	Hayindogo	Mexico	environmental/other	Anaheim pepper	Peppers	SAMN04992706	mdsA,mdsB
Salmonella enterica	FDA387152	Hindmarsh	Mexico	environmental/other	crushed chipotle pepper	Peppers	SAMN02844416	mdsA,mdsB
Salmonella enterica	FAR0010	IIIa 35	Mexico	environmental/other	guajillo chili powder	Peppers	SAMN02344826
Salmonella enterica	FCC0085	IIIb 60:r:e,n,x,z15	Mexico	environmental/other	dried pasilla peppers	Peppers	SAMN02344789
Salmonella enterica	FDA668979 2-1-1	Infantis	Mexico	environmental/other	jalapeno peppers, fresh	Peppers	SAMN02847190	mdsA,mdsB
Salmonella enterica	FDA996570-001-002	Infantis	Mexico	environmental/other	Pasilla Peppers	Peppers	SAMN06322110	mdsA,mdsB
Salmonella enterica	FNE0033	IV 16:z4,z32:- (Chameleon)	Mexico	environmental/other	thai peppers	Peppers	SAMN02345221
Salmonella enterica	FDA986363-S020-017	Javiana	Mexico	environmental/other	Anaheim peppers	Peppers	SAMN06113179	mdsA,mdsB
Salmonella enterica	FSW0022	Javiana	Mexico	environmental/other	habanero peppers	Peppers	SAMN02345331	mdsA,mdsB
Salmonella enterica	MDP-12-00042	Javiana	Mexico	environmental/other	Hot Peppers	Peppers	SAMN07560066	mdsA,mdsB
Salmonella enterica	MDP-12-00041	Javiana	Mexico	environmental/other	Hot Peppers	Peppers	SAMN07560067	mdsA,mdsB
Salmonella enterica	MDP-12-00043	Javiana	Mexico	environmental/other	Hot Peppers	Peppers	SAMN07560061	mdsA,mdsB
Salmonella enterica	FSW0014	Javiana	Mexico	environmental/other	jalapeno pepper	Peppers	SAMN02345344	mdsA,mdsB
Salmonella enterica	FDA563450 C2 4-2	Javiana	Mexico	environmental/other	jalapeno pepper, fresh	Peppers	SAMN02846599	mdsA,mdsB
Salmonella enterica	FDA563450 C2 2-1	Javiana	Mexico	environmental/other	jalapeno pepper, fresh	Peppers	SAMN02846598	mdsA,mdsB
Salmonella enterica	FNW19a26	Javiana	Mexico	environmental/other	jalapeno peppers	Peppers	SAMN02678754	mdsA,mdsB
Salmonella enterica	FDA1033646-001-002	Javiana	Mexico	environmental/other	ORANGE BELL PEPPER 11LBS	Peppers	SAMN08513298	mdsA,mdsB
Salmonella enterica	FDA464126	Javiana	Mexico	environmental/other	peppers	Peppers	SAMN02844601	mdsA,mdsB
Salmonella enterica	FDA481989	Koumra	Mexico	environmental/other	serrano peppers	Peppers	SAMN02844631	mdsA,mdsB
Salmonella enterica	FDN0106	Luciana	Mexico	environmental/other	jalapeno pepper	Peppers	SAMN02678627	mdsA,mdsB
Salmonella enterica	FDA891913	Mbandaka	Mexico	environmental/other	arbol peppers	Peppers	SAMN03285412	mdsA,mdsB
Salmonella enterica	FNW18t71	Mbandaka	Mexico	environmental/other	chipotle chili powder	Peppers	SAMN02678733	mdsA,mdsB
Salmonella enterica	FDA409321 1-1	Mbandaka	Mexico	environmental/other	dried pepper flakes	Peppers	SAMN02845884	mdsA,mdsB
Salmonella enterica	FCC0225	Mbandaka	Mexico	environmental/other	serrano pepper	Peppers	SAMN02678613	aadA1,floR2,mdsA,mdsB,sul1,tet(G)
Salmonella enterica	FDA486814-10	Mbandaka	Mexico	environmental/other	serrano pepper	Peppers	SAMN02846223	aadA1,floR2,mdsA,mdsB,sul1,tet(G),tet(G)
Salmonella enterica	FDA481976	Mbandaka	Mexico	environmental/other	serrano peppers	Peppers	SAMN02844630	mdsA,mdsB
Salmonella enterica	FDN0117	Michigan	Mexico	environmental/other	chili peppers	Peppers	SAMN02678638	mdsA,mdsB
Salmonella enterica	FDN0116	Michigan	Mexico	environmental/other	chili peppers	Peppers	SAMN02678637	mdsA,mdsB
Salmonella enterica	FDA793516 2-13	Michigan	Mexico	environmental/other	chili peppers	Peppers	SAMN02847602	mdsA,mdsB
Salmonella enterica	FDA793403 2-21	Michigan	Mexico	environmental/other	chilli peppers	Peppers	SAMN02847601	mdsA,mdsB
Salmonella enterica	FDA936278-1-1	Michigan	Mexico	environmental/other	Fresh Jalapenos	Peppers	SAMN05756434	mdsA,mdsB
Salmonella enterica	FNW19a24	Michigan	Mexico	environmental/other	jalapeno pepper	Peppers	SAMN02678752	mdsA,mdsB
Salmonella enterica	FSW0053	Michigan	Mexico	environmental/other	poblano pepper	Peppers	SAMN02345121	mdsA,mdsB
Salmonella enterica	FDA783044-21	Michigan	Mexico	environmental/other	thai chili pepper	Peppers	SAMN02847593	mdsA,mdsB
Salmonella enterica	FDA445433	Montevideo	Mexico	environmental/other	ancho podwer, dehydrated	Peppers	SAMN02844564	fosA7,mdsA,mdsB
Salmonella enterica	FDN0114	Montevideo	Mexico	environmental/other	fresh serrano peppers	Peppers	SAMN02678635	fosA7,mdsA,mdsB
Salmonella enterica	FDA792100 C2-16	Montevideo	Mexico	environmental/other	fresh serrano peppers	Peppers	SAMN02847599	fosA7,mdsA,mdsB
Salmonella enterica	FDA493772 2-9	Muenchen	Mexico	environmental/other	cayenne pepper, fresh	Peppers	SAMN02846255	mdsA,mdsB
Salmonella enterica	FDA493772 2-1	Muenchen	Mexico	environmental/other	cayenne pepper, fresh	Peppers	SAMN02846254	mdsA,mdsB
Salmonella enterica	FDA508179	Muenchen	Mexico	environmental/other	dry chili powder	Peppers	SAMN02844664	mdsA,mdsB
Salmonella enterica	FDA645043 2-1-1	Muenchen	Mexico	environmental/other	guajillo peppers, ground	Peppers	SAMN02846993	mdsA,mdsB
Salmonella enterica	FCC0226	Muenchen	Mexico	environmental/other	jalapeno pepper	Peppers	SAMN02678614	mdsA,mdsB
Salmonella enterica	FDA482778 2-3	Muenchen	Mexico	environmental/other	jalapeno pepper	Peppers	SAMN02846206	mdsA,mdsB
Salmonella enterica	FDA482778 2-1	Muenchen	Mexico	environmental/other	jalapeno pepper	Peppers	SAMN02846204	mdsA,mdsB
Salmonella enterica	FDA482829	Muenchen	Mexico	environmental/other	serrano pepper	Peppers	SAMN02844633	mdsA,mdsB
Salmonella enterica	FDN0139	Muenchen	Mexico	environmental/other	serrano peppers	Peppers	SAMN02678660	mdsA,mdsB
Salmonella enterica	FDA808617 C2-30	Muenchen	Mexico	environmental/other	serrano peppers	Peppers	SAMN02847639	mdsA,mdsB
Salmonella enterica	FDA888512 1-1	Muenchen	Mexico	environmental/other	spicy red chili powder	Peppers	SAMN03253027	mdsA,mdsB
Salmonella enterica	FDA783704-5	Newport	Mexico	environmental/other	bell peppers green	Peppers	SAMN02847594	mdsA,mdsB
Salmonella enterica	FDA644460-3	Newport	Mexico	environmental/other	chile chipotle powder	Peppers	SAMN02846989	mdsA,mdsB
Salmonella enterica	FAR0008	Newport	Mexico	environmental/other	chili powder	Peppers	SAMN02344816	mdsA,mdsB
Salmonella enterica	FDA817251 C1-15	Newport	Mexico	environmental/other	chilli peppers	Peppers	SAMN02847650	mdsA,mdsB
Salmonella enterica	FDA817251 C1-4	Newport	Mexico	environmental/other	chilli peppers	Peppers	SAMN02847651	mdsA,mdsB
Salmonella enterica	FSF0137	Newport	Mexico	environmental/other	chipotle powder	Peppers	SAMN02698099	mdsA,mdsB
Salmonella enterica	FSF0136	Newport	Mexico	environmental/other	chipotle powder	Peppers	SAMN02698098	mdsA,mdsB
Salmonella enterica	FDN0104	Newport	Mexico	environmental/other	fresh jalapeno peppers	Peppers	SAMN02678625	mdsA,mdsB
Salmonella enterica	FDA963008	Newport	Mexico	environmental/other	Fresh Poblano Peppers	Peppers	SAMN05371083	mdsA,mdsB
Salmonella enterica	MDP-12-00024	Newport	Mexico	environmental/other	Hot Peppers	Peppers	SAMN07560060	mdsA,mdsB
Salmonella enterica	FDA491902 1-1	Newport	Mexico	environmental/other	jalapeno pepper	Peppers	SAMN02846243	mdsA,mdsB
Salmonella enterica	FDA572656	Newport	Mexico	environmental/other	jalapeno pepper, fresh	Peppers	SAMN02844753	mdsA,mdsB
Salmonella enterica	FDA569785	Newport	Mexico	environmental/other	jalapeno peppers, fresh	Peppers	SAMN02844746	mdsA,mdsB
Salmonella enterica	FDA569978	Newport	Mexico	environmental/other	jalapeno peppers, fresh	Peppers	SAMN02844747	mdsA,mdsB
Salmonella enterica	FDA574567 1-7	Newport	Mexico	environmental/other	long red pepper, fresh	Peppers	SAMN02846636	mdsA,mdsB
Salmonella enterica	FDA574567 2-3	Newport	Mexico	environmental/other	long red pepper, fresh	Peppers	SAMN02846637	mdsA,mdsB
Salmonella enterica	FNW19a66	Newport	Mexico	environmental/other	serrano pepper	Peppers	SAMN02678771	mdsA,mdsB
Salmonella enterica	FCC0219	Newport	Mexico	environmental/other	serrano pepper	Peppers	SAMN02678607	mdsA,mdsB
Salmonella enterica	FDN0008	Newport	Mexico	environmental/other	serrano pepper	Peppers	SAMN02345536	mdsA,mdsB
Salmonella enterica	FDA564675	Norwich	Mexico	environmental/other	jalapeno peppers, fresh	Peppers	SAMN02844738	aph(3'')-Ib,aph(6)-Id,mdsA,mdsB,sul1
Salmonella enterica	FDA476947	Ohio	Mexico	environmental/other	jalapeno peppers	Peppers	SAMN02844618	mdsA,mdsB
Salmonella enterica	FDA644169 1-6-1	Oranienburg	Mexico	environmental/other	chile pasilla powder	Peppers	SAMN02846984	mdsA,mdsB
Salmonella enterica	FDA644169 2-3-2	Oranienburg	Mexico	environmental/other	chile pasilla powder	Peppers	SAMN02846985	mdsA,mdsB
Salmonella enterica	FDA644169 3-2-1	Oranienburg	Mexico	environmental/other	chile pasilla powder	Peppers	SAMN02846986	mdsA,mdsB
Salmonella enterica	FSW0058	Oranienburg	Mexico	environmental/other	fresh jalapeno peppers	Peppers	SAMN02345088	mdsA,mdsB
Salmonella enterica	FSW0059	Oranienburg	Mexico	environmental/other	fresh jalapeno peppers	Peppers	SAMN02345089	mdsA,mdsB
Salmonella enterica	FDA496697 1-9	Oranienburg	Mexico	environmental/other	jalapeno peppers	Peppers	SAMN02846259
Salmonella enterica	FDA478056-1	Oranienburg	Mexico	environmental/other	jalapeno peppers	Peppers	SAMN02846154	mdsA,mdsB
Salmonella enterica	FDA478107 1-9	Oranienburg	Mexico	environmental/other	jalapeno peppers	Peppers	SAMN02846157	mdsA,mdsB
Salmonella enterica	FDA478056-2	Oranienburg	Mexico	environmental/other	jalapeno peppers	Peppers	SAMN02846155	mdsA,mdsB
Salmonella enterica	FDA478107 1-1	Oranienburg	Mexico	environmental/other	jalapeno peppers	Peppers	SAMN02846156	mdsA,mdsB
Salmonella enterica	FDA478975 NC1	Oranienburg	Mexico	environmental/other	jalapenos or serranos	Peppers	SAMN02846161	mdsA,mdsB
Salmonella enterica	FDN0172	Othmarschen	Mexico	environmental/other	serrano peppers	Peppers	SAMN02678693	mdsA,mdsB
Salmonella enterica	FDA837310-3	Othmarschen	Mexico	environmental/other	serrano peppers	Peppers	SAMN02847688	mdsA,mdsB
Salmonella enterica	FDA859339 1-1	Panama	Mexico	environmental/other	ground red chili peppers	Peppers	SAMN02919079	mdsA,mdsB
Salmonella enterica	FDN0135	Pomona	Mexico	environmental/other	habanero pepper	Peppers	SAMN02678656	mdsA,mdsB
Salmonella enterica	FSW0054	Pomona	Mexico	environmental/other	jalapeno peppers	Peppers	SAMN02345120	mdsA,mdsB
Salmonella enterica	FDA982708	Pomona	Mexico	environmental/other	Long Green Peppers	Peppers	SAMN06068124	mdsA,mdsB
Salmonella enterica	FAR0057	Pomona	Mexico	environmental/other	piquin pepper	Peppers	SAMN02345117	mdsA,mdsB
Salmonella enterica	FDA502130 C2,4-1	Pomona	Mexico	environmental/other	serrano pepper	Peppers	SAMN02846292	mdsA,mdsB
Salmonella enterica	FDA644460-2	Poona	Mexico	environmental/other	chile chipotle powder	Peppers	SAMN02846988	mdsA,mdsB
Salmonella enterica	FDA386430-1	Poona	Mexico	environmental/other	dried chile pods	Peppers	SAMN02845812	mdsA,mdsB
Salmonella enterica	MDP-12-00023	Poona	Mexico	environmental/other	Hot Peppers	Peppers	SAMN07560062	mdsA,mdsB
Salmonella enterica	FDA651679 c3 4-1	Rough:r:z6	Mexico	environmental/other	dry peppers morita	Peppers	SAMN02847060	mdsA,mdsB
Salmonella enterica	FDA651679 c1 1-1	Rough:r:z6	Mexico	environmental/other	dry peppers morita	Peppers	SAMN02847058	mdsA,mdsB
Salmonella enterica	FDA651679 c3 1-1	Rough:r:z6	Mexico	environmental/other	dry peppers morita	Peppers	SAMN02847059	mdsA,mdsB
Salmonella enterica	FDN0130	Rubislaw	Mexico	environmental/other	red bell pepper	Peppers	SAMN02678651	mdsA,mdsB
Salmonella enterica	FCC0218	Saintpaul	Mexico	environmental/other	jalapeno pepper	Peppers	SAMN02678606	mdsA,mdsB
Salmonella enterica	FDA478976-2	Saintpaul	Mexico	environmental/other	jalapeno peppers	Peppers	SAMN02709321	mdsA,mdsB
Salmonella enterica	FDA842597 C1-1	Saintpaul	Mexico	environmental/other	korean chili (peppers)	Peppers	SAMN02847701	mdsA,mdsB
Salmonella enterica	FDA888512 2-1	Senftenberg	Mexico	environmental/other	spicy red chili powder	Peppers	SAMN03253028	mdsA,mdsB
Salmonella enterica	FDA987431-C001-001	Soerenga	Mexico	environmental/other	Fresh Serrano Peppers	Peppers	SAMN06113209	mdsA,mdsB
Salmonella enterica	FDA987431-S001-001	Soerenga	Mexico	environmental/other	Fresh Serrano Peppers	Peppers	SAMN06113208	mdsA,mdsB
Salmonella enterica	FDA1048385-C002-007	Tucson	Mexico	environmental/other	Chili Powder	Peppers	SAMN08971988	mdsA,mdsB
Salmonella enterica	FDA383698 1-1	Tucson	Mexico	environmental/other	ground pepper	Peppers	SAMN02845801	mdsA,mdsB
Salmonella enterica	FSW0121	Tucson	Mexico	environmental/other	padron peppers	Peppers	SAMN02678848	mdsA,mdsB
Salmonella enterica	FDA460169 3-1	Tucson	Mexico	environmental/other	raw serrano peppers	Peppers	SAMN02846074	mdsA,mdsB
Salmonella enterica	FDA460169 2-1	Tucson	Mexico	environmental/other	raw serrano peppers	Peppers	SAMN02846073	mdsA,mdsB
Salmonella enterica	FNW19E73	Typhimurium	Mexico	environmental/other	bell pepper	Peppers	SAMN02344744	mdsA,mdsB
Salmonella enterica	FAR0124	Uganda	Mexico	environmental/other	fresh poblano peppers	Peppers	SAMN02678447	mdsA,mdsB
Salmonella enterica	FDA986320-C002-001	Weltevreden	Mexico	environmental/other	Serrano peppers	Peppers	SAMN06113183	mdsA,mdsB
Salmonella enterica	FDA976150-1-9		Mexico	environmental/other	Anaheim pepper	Peppers	SAMN05789115	mdsA,mdsB
Salmonella enterica	FDA976150-1-12		Mexico	environmental/other	Anaheim pepper	Peppers	SAMN05789125	mdsA,mdsB
Salmonella enterica	FDA957831-2-1		Mexico	environmental/other	ANAHEIM PEPPER	Peppers	SAMN04992707	mdsA,mdsB
Salmonella enterica	FDA838877 C2-4		Mexico	environmental/other	anaheim peppers, fresh	Peppers	SAMN02847691	mdsA,mdsB
Salmonella enterica	FDN0003		Mexico	environmental/other	bell peppers green	Peppers	SAMN02345547	mdsA,mdsB
Salmonella enterica	FDA0986113-S016-001		Mexico	environmental/other	Caribe Peppers	Peppers	SAMN06040784	mdsA,mdsB
Salmonella enterica	FDA0986113-C002-001		Mexico	environmental/other	Caribe Peppers	Peppers	SAMN06040785	mdsA,mdsB
Salmonella enterica	FDA0986113-S017-001		Mexico	environmental/other	Caribe Peppers	Peppers	SAMN06040783	mdsA,mdsB
Salmonella enterica	FDA793403 2-13		Mexico	environmental/other	chili peppers	Peppers	SAMN02847600	mdsA,mdsB
Salmonella enterica	FDA1105695-C001-006		Mexico	environmental/other	Chipotle Peppers Flakes	Peppers	SAMN11807094
Salmonella enterica	FDA1105695-C001-001		Mexico	environmental/other	Chipotle Peppers Flakes	Peppers	SAMN11807585
Salmonella enterica	FDA1082234-S002-001		Mexico	environmental/other	Crushed Anaheim Red Peppr Capsicum	Peppers	SAMN10129687	mdsA,mdsB
Salmonella enterica	FDA409321 1-9		Mexico	environmental/other	dried pepper flakes	Peppers	SAMN02845885	mdsA,mdsB
Salmonella enterica	FDA958119		Mexico	environmental/other	Fresh Habanero Peppers	Peppers	SAMN04992708	mdsA,mdsB
Salmonella enterica	FDA936278-2		Mexico	environmental/other	Fresh Jalapeno Peppers	Peppers	SAMN04335348	mdsA,mdsB
Salmonella enterica	FDA975328-1-1		Mexico	environmental/other	Fresh Long Green Peppers	Peppers	SAMN05789117	mdsA,mdsB
Salmonella enterica	FDA975328-5-1		Mexico	environmental/other	Fresh Long Green Peppers	Peppers	SAMN05789116	mdsA,mdsB
Salmonella enterica	FDA1109121-C003-019		Mexico	environmental/other	Fresh Serrano Peppers	Peppers	SAMN12175422	mdsA,mdsB
Salmonella enterica	FDA1109121-C003-013		Mexico	environmental/other	Fresh Serrano Peppers	Peppers	SAMN12175457	mdsA,mdsB
Salmonella enterica	FDA1121181-C001-013		Mexico	environmental/other	Fresh Serrano Peppers	Peppers	SAMN12716814	mdsA,mdsB
Salmonella enterica	FDA1121181-C001-002		Mexico	environmental/other	Fresh Serrano Peppers	Peppers	SAMN12716645	mdsA,mdsB
Salmonella enterica	FDA968399-2-1		Mexico	environmental/other	fresh serrano peppers	Peppers	SAMN05507163	mdsA,mdsB
Salmonella enterica	FDA968399-16-1		Mexico	environmental/other	fresh serrano peppers	Peppers	SAMN05507162	mdsA,mdsB
Salmonella enterica	FDA1136590-C002-009		Mexico	environmental/other	ground red chili	Peppers	SAMN14147699	mdsA,mdsB
Salmonella enterica	FDA1136590-C002-001		Mexico	environmental/other	ground red chili	Peppers	SAMN14147723	mdsA,mdsB
Salmonella enterica	FDA1136590-C002-017		Mexico	environmental/other	ground red chili	Peppers	SAMN14148543	mdsA,mdsB
Salmonella enterica	FDA1136590-C002-021		Mexico	environmental/other	ground red chili	Peppers	SAMN14148600	mdsA,mdsB
Salmonella enterica	FDA977927-C002-001		Mexico	environmental/other	Habanero Peppers	Peppers	SAMN05914606	mdsA,mdsB
Salmonella enterica	FDA977927-S009-001		Mexico	environmental/other	Habanero Peppers	Peppers	SAMN05914605	mdsA,mdsB
Salmonella enterica	CFSAN004090		Mexico	environmental/other	jalapeno pepper	Peppers	SAMN02709328	mdsA,mdsB
Salmonella enterica	CFSAN004092		Mexico	environmental/other	jalapeno pepper	Peppers	SAMN02709330	mdsA,mdsB
Salmonella enterica	FDA974577-2-1		Mexico	environmental/other	Jalapeno peppers	Peppers	SAMN05733202
Salmonella enterica	FDA974577-17-2		Mexico	environmental/other	Jalapeno peppers	Peppers	SAMN05733214
Salmonella enterica	CFSAN004082		Mexico	environmental/other	jalapeno peppers	Peppers	SAMN02709320	mdsA,mdsB
Salmonella enterica	FDA975618-C2-32		Mexico	environmental/other	Jalapeno Peppers	Peppers	SAMN05781479
Salmonella enterica	FDA975618-S19-10		Mexico	environmental/other	Jalapeno Peppers	Peppers	SAMN05781478
Salmonella enterica	FDA0986369-C001-001		Mexico	environmental/other	Jalapeno Peppers	Peppers	SAMN06040782	mdsA,mdsB
Salmonella enterica	FDA0986369-S015-001		Mexico	environmental/other	Jalapeno Peppers	Peppers	SAMN06040780	mdsA,mdsB
Salmonella enterica	FDA0986369-S016-005		Mexico	environmental/other	Jalapeno Peppers	Peppers	SAMN06040803	mdsA,mdsB
Salmonella enterica	FDA0986369-S018-021		Mexico	environmental/other	Jalapeno Peppers	Peppers	SAMN06040801	mdsA,mdsB
Salmonella enterica	FDA0986369-S017-017		Mexico	environmental/other	Jalapeno Peppers	Peppers	SAMN06040802	mdsA,mdsB
Salmonella enterica	FDA0986369-S020-027		Mexico	environmental/other	Jalapeno Peppers	Peppers	SAMN06040799	mdsA,mdsB
Salmonella enterica	FDA0986369-S019-025		Mexico	environmental/other	Jalapeno Peppers	Peppers	SAMN06040800	mdsA,mdsB
Salmonella enterica	FDA0986369-C002-024		Mexico	environmental/other	Jalapeno Peppers	Peppers	SAMN06040781	mdsA,mdsB
Salmonella enterica	FDA1143773-C003-014		Mexico	environmental/other	Jalapeno Peppers	Peppers	SAMN15458171	mdsA,mdsB
Salmonella enterica	FDA1143773-C003-002		Mexico	environmental/other	Jalapeno Peppers	Peppers	SAMN15486364	mdsA,mdsB
Salmonella enterica	FDA842597 C2-6		Mexico	environmental/other	korean chili (peppers)	Peppers	SAMN02847702	mdsA,mdsB
Salmonella enterica	FDA1111217-C002-001		Mexico	environmental/other	Padron Peppers	Peppers	SAMN12175173	mdsA,mdsB
Salmonella enterica	FDA1111217-C002-015		Mexico	environmental/other	Padron Peppers	Peppers	SAMN12175441	mdsA,mdsB
Salmonella enterica	FDA1015670-003-021		Mexico	environmental/other	Pasilla pepper	Peppers	SAMN07279117
Salmonella enterica	FDA1015670-001-001		Mexico	environmental/other	Pasilla pepper	Peppers	SAMN07279120
Salmonella enterica	FDA1015670-003-025		Mexico	environmental/other	Pasilla pepper	Peppers	SAMN07279116
Salmonella enterica	FDN0126		Mexico	environmental/other	pasilla peppers	Peppers	SAMN02678647	mdsA,mdsB
Salmonella enterica	FDA938426-2-F		Mexico	environmental/other	Peppers	Peppers	SAMN04455181	mdsA,mdsB
Salmonella enterica	FDA973803-17		Mexico	environmental/other	Serrano Peppers	Peppers	SAMN05736611
Salmonella enterica	FDA492516 2-1		Mexico	environmental/other	serrano peppers	Peppers	SAMN02846248
Salmonella enterica	FDA973803-11		Mexico	environmental/other	Serrano Peppers	Peppers	SAMN05736613
Salmonella enterica	FDA973803-13		Mexico	environmental/other	Serrano Peppers	Peppers	SAMN05736612
Salmonella enterica	FDA493316 2-1		Mexico	environmental/other	serrano peppers	Peppers	SAMN02846252	mdsA
Salmonella enterica	FDA973803-C1		Mexico	environmental/other	Serrano Peppers	Peppers	SAMN05736614
Salmonella enterica	FDA973803-C2		Mexico	environmental/other	Serrano Peppers	Peppers	SAMN05736610
Salmonella enterica	FDA977679-C001-001		Mexico	environmental/other	Serrano Peppers	Peppers	SAMN05859970
Salmonella enterica	FDA977679-C002-001		Mexico	environmental/other	Serrano Peppers	Peppers	SAMN05859969
Salmonella enterica	FDA977679-C002-003		Mexico	environmental/other	Serrano Peppers	Peppers	SAMN05859968
Salmonella enterica	FDA977679-S020-001		Mexico	environmental/other	Serrano Peppers	Peppers	SAMN05859967
Salmonella enterica	FDA977679-S020-011		Mexico	environmental/other	Serrano Peppers	Peppers	SAMN05859966
Salmonella enterica	FDA994956-001-006		Mexico	environmental/other	Serrano Peppers	Peppers	SAMN06307834	mdsA,mdsB
Salmonella enterica	FDA994956-001-001		Mexico	environmental/other	Serrano Peppers	Peppers	SAMN06307835	mdsA,mdsB
Salmonella enterica	FDA994956-005-005		Mexico	environmental/other	Serrano Peppers	Peppers	SAMN06307831	mdsA,mdsB
Salmonella enterica	FDA988195-C001-006		Mexico	environmental/other	Serrano peppers	Peppers	SAMN06113212	mdsA,mdsB
Salmonella enterica	FDA988195-S015-026		Mexico	environmental/other	Serrano peppers	Peppers	SAMN06113211	mdsA,mdsB
Salmonella enterica	FDA975808-1		Mexico	environmental/other	Serrano Peppers	Peppers	SAMN05789124	mdsA,mdsB
Salmonella enterica	FDA975808-2		Mexico	environmental/other	Serrano Peppers	Peppers	SAMN05789123	mdsA,mdsB
Salmonella enterica	FDA973992-1-1		Mexico	environmental/other	Serrano Peppers	Peppers	SAMN05733205	aph(3'')-Ib,aph(6)-Id,blaCMY-2,blaCMY,floR,floR=MISTRANSLATION,mdsA,mdsB,sul2,tet(A)
Salmonella enterica	FDA973992-11-1		Mexico	environmental/other	Serrano Peppers	Peppers	SAMN05733204	aph(3'')-Ib,aph(6)-Id,blaCMY-2,blaCMY,floR,mdsA,mdsB,sul2,tet(A)
Salmonella enterica	FDA973992-12-1		Mexico	environmental/other	Serrano Peppers	Peppers	SAMN05733203	aph(3'')-Ib,aph(3'')-Ib,aph(6)-Id,blaCMY-2,floR,mdsA,mdsB,sul2,tet(A)
Salmonella enterica	FDA948887-C1,A		Mexico	environmental/other	Serrano PeppersMexico	Peppers	SAMN04600101	mdsA,mdsB
Salmonella enterica	FDA948887-C2-O		Mexico	environmental/other	Serrano PeppersMexico	Peppers	SAMN04592632	mdsA,mdsB
Salmonella enterica	FDA948887-C2-I		Mexico	environmental/other	Serrano PeppersMexico	Peppers	SAMN04592631	mdsA,mdsB
Salmonella enterica	FDN0002		Mexico	environmental/other	thai chili pepper	Peppers	SAMN02345544	mdsA,mdsB
Salmonella enterica	FDA970184-C1		Mexico	environmental/other	Thai Pepper	Peppers	SAMN05513239	mdsA,mdsB
Salmonella enterica	FDA970184-sub-12		Mexico	environmental/other	Thai Pepper	Peppers	SAMN05513238	mdsA,mdsB
Salmonella enterica	FDA970184-sub-13		Mexico	environmental/other	Thai Pepper	Peppers	SAMN05513237	mdsA,mdsB
Salmonella enterica	FDA970184-sub-15		Mexico	environmental/other	Thai Pepper	Peppers	SAMN05513236	mdsA,mdsB
Salmonella enterica	FDA975575-C1-1		Mexico	environmental/other	Yellow Peppers	Peppers	SAMN05781482
Salmonella enterica	FDA975575-C1-3		Mexico	environmental/other	Yellow Peppers	Peppers	SAMN05781481
Salmonella enterica	FDA975575-C1-9		Mexico	environmental/other	Yellow Peppers	Peppers	SAMN05781480
Other vegetables isolates (n=568)
#Organism Group	Strain	Serovar	Location	Isolation type	Isolation Source	Host	BioSample	AMR genotypes
Salmonella enterica	FDA651751 1-1	18:z4,z23:-	Mexico	environmental/other	cucumbers	Other vegetables	SAMN02847061	mdsA,mdsB
Salmonella enterica	FDA651751 6-4	18:z4,z23:-	Mexico	environmental/other	cucumbers	Other vegetables	SAMN02847062	mdsA,mdsB
Salmonella enterica	FDA970382-1-9	4,[5],12:i:-	Mexico	environmental/other	cucumbers	Other vegetables	SAMN05603765	aadA2,aph(3'')-Ib,aph(3'')-Ib,aph(3')-Ia,aph(6)-Id,blaSHV-12,blaTEM-1,bleO,dfrA19,floR,mcr-9.1,mdsA,mdsB,oqxA,oqxB,qnrB2,sul1,sul2,tet(A),tet(B)
Salmonella enterica	FDA1087907-C002-002	40:z36:-	Mexico	environmental/other	Dried Oregano	Other vegetables	SAMN10442517
Salmonella enterica	FNW19I18	50:k:z35	Mexico	environmental/other	fresh squash	Other vegetables	SAMN02345474
Salmonella enterica	FDA844417 1-1	6,8:2:-	Mexico	environmental/other	chili & lime flavored corn snacks	Other vegetables	SAMN02847714	mdsA,mdsB
Salmonella enterica	FAR0101	6,8:e,h:-	Mexico	environmental/other	pecan pieces	Other vegetables	SAMN02678424	mdsA,mdsB
Salmonella enterica	FDA476928 1-2	Abaetetuba	Mexico	environmental/other	fresh basil	Other vegetables	SAMN02846152	mdsA,mdsB
Salmonella enterica	FDA476928 5-1	Abaetetuba	Mexico	environmental/other	fresh basil	Other vegetables	SAMN02846153	mdsA,mdsB
Salmonella enterica	FDA541391	Abaetetuba	Mexico	environmental/other	basil, fresh	Other vegetables	SAMN02844707	mdsA,mdsB
Salmonella enterica	FAR0086	Abaetetuba	Mexico	environmental/other	roma tomatos	Other vegetables	SAMN02345284	catA1,mdsA,mdsB
Salmonella enterica	FDN0144	Aberdeen	Mexico	environmental/other	greenhouse heirloom tomato	Other vegetables	SAMN02678665	mdsA,mdsB
Salmonella enterica	FDA655443 c1-1 1-1	Agona	Mexico	environmental/other	hulled sesame seed	Other vegetables	SAMN02847107	fosA7,mdsA,mdsB
Salmonella enterica	FDA655443 c1-2 1-1	Agona	Mexico	environmental/other	hulled sesame seed	Other vegetables	SAMN02847108	fosA7,mdsA,mdsB
Salmonella enterica	FDA655443 c1-3 1-1	Agona	Mexico	environmental/other	hulled sesame seed	Other vegetables	SAMN02847109	fosA7,mdsA,mdsB
Salmonella enterica	FDA655443 c2 1-1	Agona	Mexico	environmental/other	hulled sesame seed	Other vegetables	SAMN02847110	fosA7,mdsA,mdsB
Salmonella enterica	FDA655443 c2-2 1-1	Agona	Mexico	environmental/other	hulled sesame seed	Other vegetables	SAMN02847112	fosA7,mdsA,mdsB
Salmonella enterica	FDA655443 c2-3 1-1	Agona	Mexico	environmental/other	hulled sesame seed	Other vegetables	SAMN02847113	fosA7,mdsA,mdsB
Salmonella enterica	FDA655443 c3-1 1-1	Agona	Mexico	environmental/other	hulled sesame seed	Other vegetables	SAMN02847116	fosA7,mdsA,mdsB
Salmonella enterica	FDA655443 c3-2 1-1	Agona	Mexico	environmental/other	hulled sesame seed	Other vegetables	SAMN02847117	fosA7,mdsA,mdsB
Salmonella enterica	FDA655443 c4 4-2	Agona	Mexico	environmental/other	hulled sesame seed	Other vegetables	SAMN02847118	fosA7,mdsA,mdsB
Salmonella enterica	FDA655443 c4-3 1-1	Agona	Mexico	environmental/other	hulled sesame seed	Other vegetables	SAMN02847119	fosA7,mdsA,mdsB
Salmonella enterica	419639 2-1	Agona	Mexico	environmental/other	Alfalfa Herbal Tea	Other vegetables	SAMN01813429	fosA7.2,mdsA,mdsB
Salmonella enterica	FNW19H73	Agona	Mexico	environmental/other	herbal tea	Other vegetables	SAMN02345142	fosA7,mdsA,mdsB
Salmonella enterica	FDA419632 1-1	Agona	Mexico	environmental/other	herbal tea ajenjo	Other vegetables	SAMN02845921	fosA7,mdsA,mdsB
Salmonella enterica	FDA409753-6	Agona	Mexico	environmental/other	Fresh Basil	Other vegetables	SAMN05756427	fosA7,mdsA,mdsB
Salmonella enterica	FDA409753-7	Agona	Mexico	environmental/other	fresh basil	Other vegetables	SAMN02845887	fosA7,mdsA,mdsB
Salmonella enterica	FDA409753-9	Agona	Mexico	environmental/other	fresh basil	Other vegetables	SAMN02845889	fosA7,mdsA,mdsB
Salmonella enterica	FDA512461	Agona	Mexico	environmental/other	corn chips w/ cheese and jalapeno hot pepper	Other vegetables	SAMN02844674	fosA7=COMPLETE,mdsA=COMPLETE,mdsB=COMPLETE
Salmonella enterica	FMA0143	Agona	Mexico	environmental/other	epazote leaves, dried	Other vegetables	SAMN02698207	fosA7.2,mdsA,mdsB
Salmonella enterica	FDA1031484-001-001	Alachua	Mexico	environmental/other	Italian Squash	Other vegetables	SAMN08114315	fosA7.8,mdsA,mdsB
Salmonella enterica	FDA424134 2-1	Alachua	Mexico	environmental/other	corn flour snacks lime flavor	Other vegetables	SAMN02845939	fosA7,mdsA,mdsB
Salmonella enterica	FDA424134 2-11	Alachua	Mexico	environmental/other	corn flour snacks lime flavor	Other vegetables	SAMN02845940	fosA7,mdsA,mdsB
Salmonella enterica	FDA163379	Albany	Mexico	environmental/other	cantaloupes	Other vegetables	SAMN02843596	gyrA_S83Y=POINT,mdsA,mdsB
Salmonella enterica	FSF0053	Albany	Mexico	environmental/other	italian/romaine lettuce	Other vegetables	SAMN02344824	mdsA,mdsB
Salmonella enterica	FDA445435 1-1	Altona	Mexico	environmental/other	dehydrated new mexico powder	Other vegetables	SAMN02846014	mdsA,mdsB
Salmonella enterica	FDA557131	Amsterdam	Mexico	environmental/other	chia seed	Other vegetables	SAMN02844728	mdsA,mdsB
Salmonella enterica	FDA420416-13	Amsterdam	Mexico	environmental/other	mole (green/powder)	Other vegetables	SAMN02845926	fosA7=PARTIAL,mdsA,mdsB
Salmonella enterica	FDA397766-1	Anatum	Mexico	environmental/other	cantaloupe	Other vegetables	SAMN02709295	mdsA,mdsB
Salmonella enterica	FAR0063	Anatum	Mexico	environmental/other	aloe and prickly pear tea	Other vegetables	SAMN02345140	mdsA,mdsB
Salmonella enterica	FDA419648 2-13	Anatum	Mexico	environmental/other	herbal tea cerina	Other vegetables	SAMN02709290	mdsA,mdsB
Salmonella enterica	FSF0125	Anatum	Mexico	environmental/other	fresh basil	Other vegetables	SAMN02698087	mdsA,mdsB
Salmonella enterica	FDA478483 C2 1-2	Anatum	Mexico	environmental/other	fresh basil	Other vegetables	SAMN02846158	mdsA,mdsB
Salmonella enterica	FDA478483 C2 5-1	Anatum	Mexico	environmental/other	fresh basil	Other vegetables	SAMN02846159	mdsA,mdsB
Salmonella enterica	FDA1092095-C001-001	Anatum	Mexico	environmental/other	Green Mole Powder (Dehydrated Pumpkin Seed)	Other vegetables	SAMN10741192	mdsA,mdsB
Salmonella enterica	FDA1092095-C001-021	Anatum	Mexico	environmental/other	Green Mole Powder (Dehydrated Pumpkin Seed)	Other vegetables	SAMN10741193	mdsA,mdsB
Salmonella enterica	FDA1092095-C003-050	Anatum	Mexico	environmental/other	Green Mole Powder (Dehydrated Pumpkin Seed)	Other vegetables	SAMN12984961	mdsA,mdsB
Salmonella enterica	FDA1092095-C003-069	Anatum	Mexico	environmental/other	Green Mole Powder (Dehydrated Pumpkin Seed)	Other vegetables	SAMN10741189	mdsA,mdsB
Salmonella enterica	FDA426311	Anatum	Mexico	environmental/other	all purpose wheat flour	Other vegetables	SAMN02709297	mdsA,mdsB
Salmonella enterica	FDA475671 1-1	Anatum	Mexico	environmental/other	cilantro	Other vegetables	SAMN02709294	mdsA,mdsB
Salmonella enterica	FDA478975 NC4	Anatum	Mexico	environmental/other	avocados?	Other vegetables	SAMN02846164	mdsA,mdsB
Salmonella enterica	FDA641646 2-1	Anatum	Mexico	environmental/other	dried arnica	Other vegetables	SAMN02846974	mdsA,mdsB
Salmonella enterica	FDA775013	Anatum	Mexico	environmental/other	animal feed wheat millrun	Other vegetables	SAMN02918990	aadA2,dfrA12,floR,mdsA,mdsB,sul1,tet(A)
Salmonella enterica	FDA842847 1-1	Anatum	Mexico	environmental/other	fried corn snacks	Other vegetables	SAMN02847703	aadA2,dfrA12,floR,mdsA,mdsB,qnrB19,sul1,tet(A)
Salmonella enterica	FDA842847 2-2	Anatum	Mexico	environmental/other	fried corn snacks	Other vegetables	SAMN02847704	aadA2,dfrA12,floR,mdsA,mdsB,qnrB19,sul1,tet(A)
Salmonella enterica	FDA848899 1-5	Anatum	Mexico	environmental/other	dried bay leaves (laurel leaves)	Other vegetables	SAMN02847739	mdsA,mdsB
Salmonella enterica	FNW19i75	Anatum	Mexico	environmental/other	fresh white squash	Other vegetables	SAMN02678820	mdsA,mdsB
Salmonella enterica	FNW19i81	Anatum	Mexico	environmental/other	grey squash	Other vegetables	SAMN02678823	mdsA,mdsB
Salmonella enterica	FDA653081 c1 4-1	Astridplein	Mexico	environmental/other	cucumbers	Other vegetables	SAMN02847089	mdsA,mdsB
Salmonella enterica	FDA653071 c2 5-1	Bardo	Mexico	environmental/other	cantaloupes	Other vegetables	SAMN02847088	mdsA,mdsB
Salmonella enterica	FAR0125	Bareilly	Mexico	environmental/other	green house tomatoes	Other vegetables	SAMN02678448	mdsA,mdsB
Salmonella enterica	CFSAN000208	Bareilly	Mexico	environmental/other	Coriander	Other vegetables	SAMN01942288	mdsA,mdsB
Salmonella enterica	FDA371303	Barranquilla	Mexico	environmental/other	green onions	Other vegetables	SAMN02844348	mdsA,mdsB
Salmonella enterica	FNW19e34	Barranquilla	Mexico	environmental/other	cream of wheat	Other vegetables	SAMN02678794	mdsA,mdsB
Salmonella enterica	FAR0018	Bredeney	Mexico	environmental/other	pecan pieces, shelled	Other vegetables	SAMN02344866	mdsA,mdsB
Salmonella enterica	FDA397766-2	Bredeney	Mexico	environmental/other	cantaloupe	Other vegetables	SAMN02845842	mdsA,mdsB
Salmonella enterica	FDA777545-9	Bredeney	Mexico	environmental/other	fresh grape tomatoes	Other vegetables	SAMN02847537	mdsA,mdsB
Salmonella enterica	FDA492545 4-1	Butantan	Mexico	environmental/other	fresh thai basil	Other vegetables	SAMN02846249	mdsA,mdsB
Salmonella enterica	FNW19H96	Carrau	Mexico	environmental/other	pumpkin seed	Other vegetables	SAMN02345250	mdsA,mdsB
Salmonella enterica	FDA594613 1-1	Carrau	Mexico	environmental/other	sesame seeds, natural	Other vegetables	SAMN02846725	mdsA,mdsB
Salmonella enterica	FDA1007902-002-001	Carrau	Mexico	environmental/other	Dried Oregano	Other vegetables	SAMN06841347	mdsA,mdsB
Salmonella enterica	FNW19a77	Carrau	Mexico	environmental/other	whole oregano	Other vegetables	SAMN02678779	mdsA,mdsB
Salmonella enterica	FDA655443 c1 1-2	Cerro	Mexico	environmental/other	hulled sesame seed	Other vegetables	SAMN02847106	mdsA,mdsB
Salmonella enterica	FDA936584-3	Cerro	Mexico	environmental/other	cucumbers	Other vegetables	SAMN04443377	mdsA,mdsB
Salmonella enterica	FNW19F33	Cerro	Mexico	environmental/other	fresh cucumber	Other vegetables	SAMN02344773	mdsA,mdsB
Salmonella enterica	FDA234044-2	Cerro var. O 14+ (Siegburg)	Mexico	environmental/other	linaza plus	Other vegetables	SAMN02845302	mdsA,mdsB
Salmonella enterica	FDA234044-1	Cerro var. O 14+ (Siegburg)	Mexico	environmental/other	linaza plus (flax seeds)	Other vegetables	SAMN02845301	mdsA,mdsB
Salmonella enterica	FAR0019	Chandans	Mexico	environmental/other	green radish	Other vegetables	SAMN02344868	mdsA,mdsB
Salmonella enterica	FDA603468	Chandans	Mexico	environmental/other	oregano, dried	Other vegetables	SAMN02844797	mdsA,mdsB
Salmonella enterica	FSF0016	Coeln	Mexico	environmental/other	raw shelled pumpkin seed	Other vegetables	SAMN02345164	mdsA,mdsB
Salmonella enterica	FDA199856	Copenhagen	Mexico	environmental/other	dried oregano	Other vegetables	SAMN02843712	aadA12,aadA15,aph(3')-Ia,blaTEM-1,mdsA,mdsB,sul1
Salmonella enterica	FNW19a94	Cubana	Mexico	environmental/other	senna tea	Other vegetables	SAMN02678786	mdsA,mdsB
Salmonella enterica	FDA433800 1-1	Cubana	Mexico	environmental/other	short grain rice	Other vegetables	SAMN02845974	mdsA,mdsB
Salmonella enterica	FDA776415	Cubana	Mexico	environmental/other	animal feed wheat millrun	Other vegetables	SAMN02918991	mdsA,mdsB
Salmonella enterica	FDA782121 1-1	Cubana	Mexico	environmental/other	animal feed wheat millrun	Other vegetables	SAMN02918996	mdsA,mdsB
Salmonella enterica	FDA782121 1-5	Cubana	Mexico	environmental/other	animal feed wheat millrun	Other vegetables	SAMN02918997	mdsA,mdsB
Salmonella enterica	FDA782128 1-4	Cubana	Mexico	environmental/other	animal feed wheat millrun	Other vegetables	SAMN02918998	mdsA,mdsB
Salmonella enterica	FDA349364 1-1	Denver	Mexico	environmental/other	pumpkin seed	Other vegetables	SAMN02845710	mdsA,mdsB
Salmonella enterica	FDA547503-2-9	Denver	Mexico	environmental/other	DRIED ALOE VERA CRUSHED TEA	Other vegetables	SAMN09927954	mdsA,mdsB
Salmonella enterica	FDA547503 1-9	Denver	Mexico	environmental/other	dried aloe vera tea	Other vegetables	SAMN02846541	mdsA,mdsB
Salmonella enterica	FDA547503 1-1	Denver	Mexico	environmental/other	dried aloe vera tea	Other vegetables	SAMN02846540	mdsA,mdsB
Salmonella enterica	FDA475979-1	Derby	Mexico	environmental/other	cilantro, fresh	Other vegetables	SAMN02846148	fosA7,mdsA,mdsB,tet(B)
Salmonella enterica	FDA1109615-C002-001	Enteritidis	Mexico	environmental/other	Corriander	Other vegetables	SAMN12035750	gyrA_D87G=POINT,mdsA,mdsB
Salmonella enterica	FDA220713	Enteritidis	Mexico	environmental/other	cilantro	Other vegetables	SAMN02843790	mdsA,mdsB
Salmonella enterica	FDA458230 1-1	Enteritidis	Mexico	environmental/other	cookies roscanela	Other vegetables	SAMN02846072	gyrA_D87Y=POINT,mdsA,mdsB
Salmonella enterica	FAR0200	Gaminara	Mexico	environmental/other	sesame seeds, natural	Other vegetables	SAMN02678522	mdsA,mdsB
Salmonella enterica	FDA597178 2-9	Gaminara	Mexico	environmental/other	sesame seeds, natural	Other vegetables	SAMN02846743	mdsA,mdsB
Salmonella enterica	FDA154615-1	Gaminara	Mexico	environmental/other	cantoloupes	Other vegetables	SAMN02845103	mdsA,mdsB
Salmonella enterica	FNW19a08	Gaminara	Mexico	environmental/other	helianthus camade herbal tea	Other vegetables	SAMN02678745	mdsA,mdsB
Salmonella enterica	FNW19a95	Gaminara	Mexico	environmental/other	senna tea	Other vegetables	SAMN02678787	mdsA,mdsB
Salmonella enterica	FDA554644 2-17	Gaminara	Mexico	environmental/other	senna tea	Other vegetables	SAMN02846562	mdsA,mdsB
Salmonella enterica	FMA0052	Gaminara	Mexico	environmental/other	fresh mango	Other vegetables	SAMN02345343	mdsA,mdsB
Salmonella enterica	FDA274596 4-1	Give	Mexico	environmental/other	natural sesame seed	Other vegetables	SAMN02844000	mdsA,mdsB
Salmonella enterica	FDA258847	Give	Mexico	environmental/other	sesame seeds	Other vegetables	SAMN02843943	mdsA,mdsB
Salmonella enterica	FAR0163	Give	Mexico	environmental/other	arnica flower tea	Other vegetables	SAMN02678486	mdsA,mdsB
Salmonella enterica	FDA588838	Give	Mexico	environmental/other	arnica flower tea, whole	Other vegetables	SAMN02844786	mdsA,mdsB
Salmonella enterica	FAR0107	Give	Mexico	environmental/other	chamomile powder	Other vegetables	SAMN02678430	mdsA,mdsB
Salmonella enterica	FNW19a07	Give	Mexico	environmental/other	helianthus camade herbal tea	Other vegetables	SAMN02678744	mdsA,mdsB
Salmonella enterica	FDA423685 1-1	Give	Mexico	environmental/other	manzanilia	Other vegetables	SAMN02845935	mdsA,mdsB
Salmonella enterica	FSE0133	Give	Mexico	environmental/other	fresh basil	Other vegetables	SAMN02698401	mdsA,mdsB
Salmonella enterica	FAR0050	Give	Mexico	environmental/other	dried arnica montana	Other vegetables	SAMN02345009	mdsA,mdsB
Salmonella enterica	FNW19a60	Give	Mexico	environmental/other	oregano, dried	Other vegetables	SAMN02678770	mdsA,mdsB
Salmonella enterica	FDA396254 2-1	Group J	Mexico	environmental/other	cantaloupe	Other vegetables	SAMN02845839	mdsA,mdsB
Salmonella enterica	FDA397808 1-1	Group J	Mexico	environmental/other	cantaloupe	Other vegetables	SAMN02845849	mdsA,mdsB
Salmonella enterica	FDA189686-1	Hadar	Mexico	environmental/other	shelled pecan	Other vegetables	SAMN02845177	aph(3'')-Ib,aph(6)-Id,mdsA,mdsB,tet(A)
Salmonella enterica	FDA189686-5	Hadar	Mexico	environmental/other	shelled pecan	Other vegetables	SAMN02845178	aph(3'')-Ib,aph(6)-Id,mdsA,mdsB,tet(A)
Salmonella enterica	FDA382497 2-1	Hartford	Mexico	environmental/other	rice flour	Other vegetables	SAMN02845798	mdsA,mdsB
Salmonella enterica	FAR0116	Havana	Mexico	environmental/other	whole oregano	Other vegetables	SAMN02678439	aadA2,aph(3'')-Ib,aph(6)-Id=PARTIAL,blaCARB-2,dfrA12,mdsA,mdsB,qnrA1,qnrA,sul1,sul1,tet(A)
Salmonella enterica	FNW19a22	Huvudsta	Mexico	environmental/other	cilantro	Other vegetables	SAMN02678750	fosA7,mdsA,mdsB
Salmonella enterica	FDA372520	Hvittingfoss	Mexico	environmental/other	roma tomatoes	Other vegetables	SAMN02844351	mdsA,mdsB
Salmonella enterica	FDA657650 4-1	I 3,10,15:i:1,2	Mexico	environmental/other	cucumbers	Other vegetables	SAMN02847143
Salmonella enterica	FDA655443 c3 2-1	I 3,15,34:d:-	Mexico	environmental/other	hulled sesame seed	Other vegetables	SAMN02847115	mdsA,mdsB
Salmonella enterica	FDA551294 2-1	I 4,[5],12:i:-	Mexico	environmental/other	cilantro	Other vegetables	SAMN02846558	mdsA,mdsB
Salmonella enterica	FDA839621 1-9	I 6,14,25:b:e,n,z15	Mexico	environmental/other	pumpkin seeds	Other vegetables	SAMN02847692
Salmonella enterica	FDA654971 c1 5-1	II 3,10:l,z28:1,5	Mexico	environmental/other	cucumbers	Other vegetables	SAMN02847101	mdsA,mdsB
Salmonella enterica	FDA191533-4	II 47:b:1,5 (Phoenix)	Mexico	environmental/other	shelled pecan	Other vegetables	SAMN02845189	mdsA,mdsB
Salmonella enterica	FAR0062	IIIa 48:z4,z32:-	Mexico	environmental/other	oregano, dry	Other vegetables	SAMN02345137
Salmonella enterica	FDA666301	IIIa:42:-	Mexico	environmental/other	animal feed wheat bran	Other vegetables	SAMN02918785
Salmonella enterica	FAR0102	Infantis	Mexico	environmental/other	pecan halves	Other vegetables	SAMN02678425	mdsA,mdsB
Salmonella enterica	FDA1092095-C002-045	Infantis	Mexico	environmental/other	Green Mole Powder (Dehydrated Pumpkin Seed)	Other vegetables	SAMN10741190	mdsA,mdsB
Salmonella enterica	FDA401207 2-1	Infantis	Mexico	environmental/other	chocolate candy pieces	Other vegetables	SAMN02845864	mdsA,mdsB
Salmonella enterica	FDA575812	Infantis	Mexico	environmental/other	green onion	Other vegetables	SAMN02844763	mdsA,mdsB
Salmonella enterica	FDA657650 1-1	IV O-43:z4,z23:-	Mexico	environmental/other	cucumbers	Other vegetables	SAMN02847142
Salmonella enterica	FDA191533-5	Javiana	Mexico	environmental/other	shelled pecan	Other vegetables	SAMN02845190	mdsA,mdsB
Salmonella enterica	FDA652358 5-1	Javiana	Mexico	environmental/other	cucumbers	Other vegetables	SAMN02847084	mdsA,mdsB
Salmonella enterica	FDA655273 c2 2-2	Javiana	Mexico	environmental/other	cucumbers	Other vegetables	SAMN02847103	mdsA,mdsB
Salmonella enterica	FCC0212	Javiana	Mexico	environmental/other	cucumbers, fresh	Other vegetables	SAMN02678600	mdsA,mdsB
Salmonella enterica	FDA885347-1-1	Javiana	Mexico	environmental/other	persian cucumbers	Other vegetables	SAMN03161125	mdsA,mdsB
Salmonella enterica	FDN0007	Javiana	Mexico	environmental/other	persian cucumbers	Other vegetables	SAMN02345533	mdsA,mdsB
Salmonella enterica	FDA397766-8	Javiana	Mexico	environmental/other	cantaloupe	Other vegetables	SAMN02845847	mdsA,mdsB
Salmonella enterica	FNW19a47	Javiana	Mexico	environmental/other	cantaloupe	Other vegetables	SAMN02678761	mdsA,mdsB
Salmonella enterica	FNW19a54	Javiana	Mexico	environmental/other	cantaloupe	Other vegetables	SAMN02678767	mdsA,mdsB
Salmonella enterica	FDA339652 1-1 #1	Javiana	Mexico	environmental/other	cantaloupe	Other vegetables	SAMN02845682	mdsA,mdsB
Salmonella enterica	FDN0013	Javiana	Mexico	environmental/other	cantaloupe	Other vegetables	SAMN02345530	mdsA,mdsB
Salmonella enterica	FDA339653 1-1	Javiana	Mexico	environmental/other	cantaloupe	Other vegetables	SAMN02845686	mdsA,mdsB
Salmonella enterica	FDA497802 2-20	Javiana	Mexico	environmental/other	cantaloupe	Other vegetables	SAMN02846264	mdsA,mdsB
Salmonella enterica	FNW19H59	Javiana	Mexico	environmental/other	cantaloupes	Other vegetables	SAMN02345056	mdsA,mdsB
Salmonella enterica	FNW19i80	Javiana	Mexico	environmental/other	fresh husk tomatoes (tomatillo)	Other vegetables	SAMN02678822	mdsA,mdsB
Salmonella enterica	FDA98147 2-1	Javiana	Mexico	environmental/other	fresh roma tomatoes	Other vegetables	SAMN02847799	mdsA,mdsB
Salmonella enterica	FDA98147 2-9	Javiana	Mexico	environmental/other	fresh roma tomatoes	Other vegetables	SAMN02847800	mdsA,mdsB
Salmonella enterica	FDA343627-1	Javiana	Mexico	environmental/other	black drum	Other vegetables	SAMN02845699	mdsA,mdsB
Salmonella enterica	FDA343627-12	Javiana	Mexico	environmental/other	black drum	Other vegetables	SAMN02845700	mdsA,mdsB
Salmonella enterica	FDA509417	Javiana	Mexico	environmental/other	allspice	Other vegetables	SAMN02844666	mdsA,mdsB
Salmonella enterica	FDA542325 C1 5-2	Javiana	Mexico	environmental/other	green onion	Other vegetables	SAMN02846489	mdsA,mdsB
Salmonella enterica	FDA542325 C2 2-1	Javiana	Mexico	environmental/other	green onion	Other vegetables	SAMN02846490	mdsA,mdsB
Salmonella enterica	FDA542325 C3 4-2	Javiana	Mexico	environmental/other	green onion	Other vegetables	SAMN02846491	mdsA,mdsB
Salmonella enterica	FDA542325 C4 1-2	Javiana	Mexico	environmental/other	green onion	Other vegetables	SAMN02846492	mdsA,mdsB
Salmonella enterica	FDA542325 C6 2-1	Javiana	Mexico	environmental/other	green onion	Other vegetables	SAMN02846493	mdsA,mdsB
Salmonella enterica	FNW19I08	Javiana	Mexico	environmental/other	mango	Other vegetables	SAMN02345348	mdsA,mdsB
Salmonella enterica	FSF0153	Javiana	Mexico	environmental/other	green onion	Other vegetables	SAMN02698115	mdsA,mdsB
Salmonella enterica	SENASICA_Sa_ AO44	Javiana	Mexico	environmental/other	mango	Other vegetables	SAMN15858802	mdsA,mdsB
Salmonella enterica	SENASICA_Sa_ AO45	Javiana	Mexico	environmental/other	mango	Other vegetables	SAMN15858803	mdsA,mdsB
Salmonella enterica	FAR0049	Jedburgh	Mexico	environmental/other	tahini	Other vegetables	SAMN02345001	mdsA,mdsB
Salmonella enterica	FDA354917	Kentucky	Mexico	environmental/other	shelled pecans	Other vegetables	SAMN02844288	aadA1,floR2,mdsA,mdsB,sul1,tet(G)
Salmonella enterica	FCC0045	Kentucky	Mexico	environmental/other	fresh parsley (organic)	Other vegetables	SAMN02344887	aac(3)-VIa,aadA1,aph(3'')-Ib,aph(6)-Id,mdsA,mdsB,sul1,sul1,tet(B)
Salmonella enterica	FDA439591	Kentucky	Mexico	environmental/other	soybean protein	Other vegetables	SAMN02844541	mdsA,mdsB
Salmonella enterica	FDA668349	Kentucky	Mexico	environmental/other	animal feed wheat millrun	Other vegetables	SAMN02918789	mdsA,mdsB
Salmonella enterica	FNW19a74	Kentucky	Mexico	environmental/other	wheat flour	Other vegetables	SAMN02678777	mdsA,mdsB
Salmonella enterica	FDA853342-1	Kiambu	Mexico	environmental/other	green pumpkin seed in powder	Other vegetables	SAMN02847764	mdsA,mdsB
Salmonella enterica	FDA853342-2	Kiambu	Mexico	environmental/other	green pumpkin seed in powder	Other vegetables	SAMN02847765	mdsA,mdsB
Salmonella enterica	FDA357998	Kiambu	Mexico	environmental/other	pumpkin seeds	Other vegetables	SAMN02844302	mdsA,mdsB
Salmonella enterica	FDA403227-1	Kiambu	Mexico	environmental/other	copan tea	Other vegetables	SAMN02845867	mdsA,mdsB
Salmonella enterica	FDA226144	Kiambu	Mexico	environmental/other	fresh green onions	Other vegetables	SAMN02843807	mdsA,mdsB
Salmonella enterica	FDA380232	Kiambu	Mexico	environmental/other	green mole powder	Other vegetables	SAMN02844382	mdsA,mdsB
Salmonella enterica	FDA423727 1-3	Kottbus	Mexico	environmental/other	te de tila linden flower tea	Other vegetables	SAMN02845936	mdsA,mdsB
Salmonella enterica	FCC0217	Larochelle	Mexico	environmental/other	cucumbers, fresh	Other vegetables	SAMN02678605	mdsA,mdsB
Salmonella enterica	FCC0224	Larochelle	Mexico	environmental/other	cucumbers, fresh	Other vegetables	SAMN02678612	mdsA,mdsB
Salmonella enterica	FDA343807	Lexington	Mexico	environmental/other	red oak type lettuce	Other vegetables	SAMN02844249	mdsA,mdsB
Salmonella enterica	FDA650641 5-1	Llandoff	Mexico	environmental/other	hulled sesame seed	Other vegetables	SAMN02847047	mdsA,mdsB
Salmonella enterica	FCC0169	Llandoff	Mexico	environmental/other	sesame seed	Other vegetables	SAMN02678571	mdsA,mdsB
Salmonella enterica	FDA650042 C1 2-1	Llandoff	Mexico	environmental/other	sesame seeds	Other vegetables	SAMN02847043	mdsA,mdsB
Salmonella enterica	FDA0984477-C001-001	Luciana	Mexico	environmental/other	cucumbers	Other vegetables	SAMN06009943	mdsA,mdsB
Salmonella enterica	FDA149928-C1	Luciana	Mexico	environmental/other	enersoy polvo (fiber)	Other vegetables	SAMN02845077	mdsA,mdsB
Salmonella enterica	FAR0140	Madelia	Mexico	environmental/other	pumpkin seeds	Other vegetables	SAMN02678463	mdsA,mdsB
Salmonella enterica	FAR0056	Mbandaka	Mexico	environmental/other	peanut, shelled	Other vegetables	SAMN02345100	mdsA,mdsB
Salmonella enterica	FDA735629 2-4	Mbandaka	Mexico	environmental/other	peanut, shelled	Other vegetables	SAMN02847395	mdsA,mdsB
Salmonella enterica	FCC0167	Mbandaka	Mexico	environmental/other	sesame seed	Other vegetables	SAMN02678569	mdsA,mdsB
Salmonella enterica	FDA510873	Mbandaka	Mexico	environmental/other	cucumber	Other vegetables	SAMN02844670	mdsA,mdsB
Salmonella enterica	FNW19a97	Mbandaka	Mexico	environmental/other	senna tea	Other vegetables	SAMN02678788	mdsA,mdsB
Salmonella enterica	FDA648692 2-7	Mbandaka	Mexico	environmental/other	barley drink	Other vegetables	SAMN02847019	mdsA,mdsB
Salmonella enterica	FDA774059	Mbandaka	Mexico	environmental/other	animal feed wheat millrun	Other vegetables	SAMN02918989	mdsA,mdsB
Salmonella enterica	FDA776464 1-1	Mbandaka	Mexico	environmental/other	animal feed wheat millrun	Other vegetables	SAMN02918992	mdsA,mdsB
Salmonella enterica	FDA776466 1-3	Mbandaka	Mexico	environmental/other	animal feed wheat millrun	Other vegetables	SAMN02918994	mdsA,mdsB
Salmonella enterica	FNW19F28	Mbandaka	Mexico	environmental/other	barley drink	Other vegetables	SAMN02344770	mdsA,mdsB
Salmonella enterica	FDA146471-1	Meleagridis	Mexico	environmental/other	cumin (ground)	Other vegetables	SAMN02845062	fosA7,mdsA,mdsB
Salmonella enterica	FDA771050	Meleagridis	Mexico	environmental/other	animal feed wheat millrun	Other vegetables	SAMN02918984	fosA7.4,mdsA,mdsB
Salmonella enterica	FDA776464 1-2	Meleagridis	Mexico	environmental/other	animal feed wheat millrun	Other vegetables	SAMN02918993	fosA7.4,mdsA,mdsB
Salmonella enterica	FDA555043	Memphis	Mexico	environmental/other	cilantro	Other vegetables	SAMN02844724	mdsA,mdsB
Salmonella enterica	FDA332902 C1-12	Mgulani	Mexico	environmental/other	red arbol powder	Other vegetables	SAMN02845664	fosA7,mdsA,mdsB
Salmonella enterica	FDA332902 C1-9	Mgulani	Mexico	environmental/other	red arbol powder	Other vegetables	SAMN02845665	fosA7,mdsA,mdsB
Salmonella enterica	FNW19F51	Michigan	Mexico	environmental/other	cucumber	Other vegetables	SAMN02344786	mdsA,mdsB
Salmonella enterica	FDA657672 1-1	Michigan	Mexico	environmental/other	cucumbers	Other vegetables	SAMN02847144
Salmonella enterica	FDA650978 1-1	Michigan	Mexico	environmental/other	cucumbers	Other vegetables	SAMN02847048	mdsA,mdsB
Salmonella enterica	FNW19a53	Michigan	Mexico	environmental/other	cantaloupe	Other vegetables	SAMN02678766	mdsA,mdsB
Salmonella enterica	FDA439690	Michigan	Mexico	environmental/other	basil, fresh	Other vegetables	SAMN02844542	mdsA,mdsB
Salmonella enterica	FNW19a87	Michigan	Mexico	environmental/other	roma tomatoes	Other vegetables	SAMN02678783	mdsA,mdsB
Salmonella enterica	FDA149928-C2	Michigan	Mexico	environmental/other	enersoy polvo (fiber)	Other vegetables	SAMN02845078	mdsA,mdsB
Salmonella enterica	FDA967178-3	Minnesota	Mexico	environmental/other	cantaloupe	Other vegetables	SAMN05462826	mdsA,mdsB
Salmonella enterica	FDA414017 2-13	Minnesota	Mexico	environmental/other	abandgo tea	Other vegetables	SAMN02845900	mdsA,mdsB
Salmonella enterica	FNW19E78	Minnesota	Mexico	environmental/other	coconut strips, dehydrated	Other vegetables	SAMN02344745	mdsA,mdsB
Salmonella enterica	FDA1009585-C001-001	Montevideo	Mexico	environmental/other	Shelled Pistachios	Other vegetables	SAMN07205601	fosA7,mdsA,mdsB
Salmonella enterica	FAR0145	Montevideo	Mexico	environmental/other	cucumbers, fresh	Other vegetables	SAMN02678468	fosA7,mdsA,mdsB
Salmonella enterica	FDA566147	Montevideo	Mexico	environmental/other	arnica flower tea whole	Other vegetables	SAMN02844740	fosA7,mdsA,mdsB
Salmonella enterica	FDA380962	Montevideo	Mexico	environmental/other	cuachalalate tea	Other vegetables	SAMN02844386	fosA7,mdsA,mdsB
Salmonella enterica	FDN0118	Montevideo	Mexico	environmental/other	organic mini merlot heirloom tomatoes	Other vegetables	SAMN02678639	fosA7,mdsA,mdsB,tet(B)
Salmonella enterica	FDA794307 2-25	Montevideo	Mexico	environmental/other	organic mini merlot heirloom tomatoes	Other vegetables	SAMN02847603	fosA7,mdsA,mdsB,tet(B)
Salmonella enterica	FDA800621 C2-20	Montevideo	Mexico	environmental/other	parsley	Other vegetables	SAMN02847611	fosA7=PARTIAL,mdsA,mdsB,tet(B)
Salmonella enterica	FDN0129	Montevideo	Mexico	environmental/other	parsley	Other vegetables	SAMN02678650	fosA7=PARTIAL,mdsA,mdsB,tet(B)
Salmonella enterica	FDN0202	Muenchen	Mexico	environmental/other	cucumbers, fresh	Other vegetables	SAMN02678716	mdsA,mdsB
Salmonella enterica	FNW19F34	Muenchen	Mexico	environmental/other	fresh cucumber	Other vegetables	SAMN02344774	mdsA,mdsB
Salmonella enterica	FDA697224 2-23	Muenchen	Mexico	environmental/other	tea valenox	Other vegetables	SAMN02847297	mdsA,mdsB
Salmonella enterica	FNW19G93	Muenchen	Mexico	environmental/other	tea valenox	Other vegetables	SAMN02344891	aph(3'')-Ib,aph(6)-Id,dfrA14,floR,mdsA,mdsB,sul2,tet(D)
Salmonella enterica	FSF0130	Muenchen	Mexico	environmental/other	basil, fresh	Other vegetables	SAMN02698092	mdsA,mdsB
Salmonella enterica	FAR0114	Muenchen	Mexico	environmental/other	spice, ground, cracked	Other vegetables	SAMN02678437	mdsA,mdsB
Salmonella enterica	FDA299418-1	Muenchen	Mexico	environmental/other	dried estafiate (wormwood)	Other vegetables	SAMN02845552	aph(3'')-Ib,aph(3')-Ia,aph(6)-Id,aph(6)-Id,blaTEM-1,blaTEM,floR,mdsA,mdsB,sul2,sul2,tet(A)
Salmonella enterica	FDA524019	Muenchen	Mexico	environmental/other	all purpose flour	Other vegetables	SAMN02844694	mdsA,mdsB
Salmonella enterica	FDA881812-1-3	Muenchen	Mexico	environmental/other	masa corn	Other vegetables	SAMN03097561	mdsA,mdsB
Salmonella enterica	FDA888512 1-1	Muenchen	Mexico	environmental/other	spicy red chili powder	Other vegetables	SAMN03253027	mdsA,mdsB
Salmonella enterica	FDA257446	Muenchen/ Virginia	Mexico	environmental/other	ground pumpkin seeds	Other vegetables	SAMN02843942	mdsA,mdsB
Salmonella enterica	FSF0082	Muenster	Mexico	environmental/other	chamomile	Other vegetables	SAMN02483558	aadA2,aph(3'')-Ib,aph(6)-Id,dfrA12,floR,mdsA,mdsB,sul1,sul2,tet(A)
Salmonella enterica	FDA451485 1-12	Newport	Mexico	environmental/other	peanuts, spicy	Other vegetables	SAMN02846038	mdsA,mdsB
Salmonella enterica	FDA344246 6-1	Newport	Mexico	environmental/other	pumpkin seed	Other vegetables	SAMN02845702	mdsA,mdsB
Salmonella enterica	FDA426005	Newport	Mexico	environmental/other	pumpkin seed	Other vegetables	SAMN02844496	mdsA,mdsB
Salmonella enterica	FDA380224	Newport	Mexico	environmental/other	pumpkin seeds	Other vegetables	SAMN02844381	mdsA,mdsB
Salmonella enterica	FDA182787	Newport	Mexico	environmental/other	shelled pecan	Other vegetables	SAMN02843656	mdsA,mdsB
Salmonella enterica	FAR0009	Newport	Mexico	environmental/other	shelled pecans midget pieces	Other vegetables	SAMN02344821	mdsA,mdsB
Salmonella enterica	FNW19i54	Newport	Mexico	environmental/other	cucumbers	Other vegetables	SAMN02678814	mdsA,mdsB
Salmonella enterica	FCC0213	Newport	Mexico	environmental/other	cucumbers, fresh	Other vegetables	SAMN02678601	mdsA,mdsB
Salmonella enterica	FDA888500-2-1	Newport	Mexico	environmental/other	persian cucumbers	Other vegetables	SAMN03203179	mdsA,mdsB
Salmonella enterica	FDA888487-2-1	Newport	Mexico	environmental/other	persian cucumbers	Other vegetables	SAMN03203180	mdsA,mdsB
Salmonella enterica	FDA339653 2-1	Newport	Mexico	environmental/other	cantaloupe	Other vegetables	SAMN02845687	mdsA,mdsB
Salmonella enterica	FDA339652 2-1	Newport	Mexico	environmental/other	cantaloupe	Other vegetables	SAMN02845685	mdsA,mdsB
Salmonella enterica	FDA371732-3	Newport	Mexico	environmental/other	cantaloupe	Other vegetables	SAMN02845772	mdsA,mdsB
Salmonella enterica	FDA397766-3	Newport	Mexico	environmental/other	cantaloupe	Other vegetables	SAMN02845843	mdsA,mdsB
Salmonella enterica	FDA397766-6	Newport	Mexico	environmental/other	cantaloupe	Other vegetables	SAMN02845845	mdsA,mdsB
Salmonella enterica	FDA396254 2-4	Newport	Mexico	environmental/other	cantaloupe	Other vegetables	SAMN02845840	mdsA,mdsB
Salmonella enterica	FDA653071 c1 1-1	Newport	Mexico	environmental/other	cantaloupes	Other vegetables	SAMN02847087	mdsA,mdsB
Salmonella enterica	FDA419648 1-1	Newport	Mexico	environmental/other	herbal tea cerina	Other vegetables	SAMN02845922	mdsA,mdsB
Salmonella enterica	FDA193339	Newport	Mexico	environmental/other	mitla tea	Other vegetables	SAMN02843687	mdsA,mdsB
Salmonella enterica	FNW19H82	Newport	Mexico	environmental/other	piper sanctum - hoja santa herbal tea leaves	Other vegetables	SAMN02345219	mdsA,mdsB
Salmonella enterica	FAR0108	Newport	Mexico	environmental/other	coconut candy bars	Other vegetables	SAMN02678431	mdsA,mdsB
Salmonella enterica	FAR0117	Newport	Mexico	environmental/other	oregano	Other vegetables	SAMN02678440	mdsA,mdsB
Salmonella enterica	FDA403866 1-9	Newport	Mexico	environmental/other	oregano	Other vegetables	SAMN02845868	aac(3)-IIa,aadA2,aph(3'')-Ib,aph(3')-Ia,aph(6)-Id,blaTEM-1,dfrA12,mdsA,mdsB,sul1,sul2,tet(B)
Salmonella enterica	FDA475584-1	Newport	Mexico	environmental/other	cilantro	Other vegetables	SAMN02846141	mdsA,mdsB
Salmonella enterica	FDA475584-2	Newport	Mexico	environmental/other	cilantro	Other vegetables	SAMN02846142	mdsA,mdsB
Salmonella enterica	FDA575814	Newport	Mexico	environmental/other	green onion	Other vegetables	SAMN02844764	mdsA,mdsB
Salmonella enterica	FDA575815	Newport	Mexico	environmental/other	green onion	Other vegetables	SAMN02844765	mdsA,mdsB
Salmonella enterica	FDA575817	Newport	Mexico	environmental/other	green onion	Other vegetables	SAMN02844766	mdsA,mdsB
Salmonella enterica	FDA575818	Newport	Mexico	environmental/other	green onion	Other vegetables	SAMN02844767	mdsA,mdsB
Salmonella enterica	FDA59860-A	Newport	Mexico	environmental/other	Fresh Cilantro	Other vegetables	SAMN06555616	mdsA,mdsB
Salmonella enterica	FDA59860-B	Newport	Mexico	environmental/other	Fresh Cilantro	Other vegetables	SAMN06555615	mdsA,mdsB
Salmonella enterica	FDA652149	Newport	Mexico	environmental/other	allspice (pimento)	Other vegetables	SAMN02844865	mdsA,mdsB
Salmonella enterica	FNW19H55	Newport	Mexico	environmental/other	green mole powder	Other vegetables	SAMN02345052	mdsA,mdsB
Salmonella enterica	FNW18t30	Nottingham	Mexico	environmental/other	herbal tea en forma	Other vegetables	SAMN02678724	mdsA,mdsB
Salmonella enterica	FDA474653 1-1	Nottingham	Mexico	environmental/other	oregano	Other vegetables	SAMN02846119	mdsA,mdsB
Salmonella enterica	FNW19a01	Oakland	Mexico	environmental/other	annatto seed paste	Other vegetables	SAMN02678740	mdsA,mdsB
Salmonella enterica	FNW19I17	OMF+, H antigens z4,z23:-	Mexico	environmental/other	fresh squash	Other vegetables	SAMN02345473
Salmonella enterica	FDA1075861-C001-010	Oranienburg	Mexico	environmental/other	Peanut Bird Food	Other vegetables	SAMN09839337	mdsA,mdsB
Salmonella enterica	FDA883841 2-1B	Oranienburg	Mexico	environmental/other	pecans truffles	Other vegetables	SAMN03431329	mdsA,mdsB
Salmonella enterica	FDA876216 1-10	Oranienburg	Mexico	environmental/other	pumpkin seeds	Other vegetables	SAMN03083830	mdsA,mdsB
Salmonella enterica	FDA876216 2-11	Oranienburg	Mexico	environmental/other	pumpkin seeds	Other vegetables	SAMN03083831	mdsA,mdsB
Salmonella enterica	FAR0060	Oranienburg	Mexico	environmental/other	pumpkin seeds, roasted	Other vegetables	SAMN02345135	mdsA,mdsB
Salmonella enterica	FDA740910 2-13	Oranienburg	Mexico	environmental/other	pumpkin seeds, roasted	Other vegetables	SAMN02847411	mdsA,mdsB
Salmonella enterica	FDA0984313-C002-006	Oranienburg	Mexico	environmental/other	cucumbers	Other vegetables	SAMN06009944	mdsA,mdsB
Salmonella enterica	FDA523743	Oranienburg	Mexico	environmental/other	fresh cucumbers	Other vegetables	SAMN02844692	mdsA,mdsB
Salmonella enterica	FDA397766-4	Oranienburg	Mexico	environmental/other	cantaloupe	Other vegetables	SAMN02845844	fosA7,mdsA,mdsB
Salmonella enterica	FNW19a52	Oranienburg	Mexico	environmental/other	cantaloupe	Other vegetables	SAMN02678765	fosA7,fosA7,mdsA,mdsB
Salmonella enterica	FDA397808 2-1	Oranienburg	Mexico	environmental/other	cantaloupe	Other vegetables	SAMN02845850	mdsA,mdsB
Salmonella enterica	FDA380904	Oranienburg	Mexico	environmental/other	aricelt tea	Other vegetables	SAMN02844385	mdsA,mdsB
Salmonella enterica	FSE0074	Oranienburg	Mexico	environmental/other	basil	Other vegetables	SAMN02345103	aph(3'')-Ib,aph(6)-Id,mdsA,mdsB
Salmonella enterica	FDA1030608-002-019	Oranienburg	Mexico	environmental/other	Fresh Thai Basil	Other vegetables	SAMN08040219	mdsA,mdsB
Salmonella enterica	FDA437416	Oranienburg	Mexico	environmental/other	billiartec capsules	Other vegetables	SAMN02844532	mdsA=COMPLETE,mdsB=COMPLETE
Salmonella enterica	FNW19a59	Oranienburg	Mexico	environmental/other	oregano, dried	Other vegetables	SAMN02678769	mdsA,mdsB
Salmonella enterica	FDA540707 1-1	Oranienburg var. O 14+ (Thielallee)	Mexico	environmental/other	pumpkin seeds	Other vegetables	SAMN02846480	mdsA,mdsB
Salmonella enterica	FDA540707 1-13	Oranienburg var. O 14+ (Thielallee)	Mexico	environmental/other	pumpkin seeds	Other vegetables	SAMN02846481	mdsA,mdsB
Salmonella enterica	FDA362808	Oranienburg var. O 14+ (Thielallee)	Mexico	environmental/other	dried mango	Other vegetables	SAMN02844314	mdsA,mdsB
Salmonella enterica	FDA357074	Oslo	Mexico	environmental/other	pumpkin seeds	Other vegetables	SAMN02844298	mdsA,mdsB
Salmonella enterica	FSF0015	Oslo	Mexico	environmental/other	tea manzanilla	Other vegetables	SAMN02345206	mdsA,mdsB
Salmonella enterica	FDA718754 1-1	Ouakam	Mexico	environmental/other	animal feed sesame meal	Other vegetables	SAMN02918831	mdsA,mdsB
Salmonella enterica	FDA191534	Panama	Mexico	environmental/other	shelled pecan	Other vegetables	SAMN02843680	mdsA,mdsB
Salmonella enterica	FDA339652 1-1 original	Panama	Mexico	environmental/other	cantaloupe	Other vegetables	SAMN02845684	mdsA,mdsB
Salmonella enterica	FDA339652 1-1	Panama	Mexico	environmental/other	cantaloupe	Other vegetables	SAMN02845681	mdsA,mdsB
Salmonella enterica	FDA339652 1-1 #4	Panama	Mexico	environmental/other	cantaloupe	Other vegetables	SAMN02845683	mdsA,mdsB
Salmonella enterica	FDA447476-1	Panama	Mexico	environmental/other	cantaloupes 15's	Other vegetables	SAMN02846024	mdsA,mdsB
Salmonella enterica	FDA547503 2-1	Panama	Mexico	environmental/other	dried aloe vera tea	Other vegetables	SAMN02846542	mdsA,mdsB
Salmonella enterica	FNW19H81	Panama	Mexico	environmental/other	cactus leaves (peeled), fresh	Other vegetables	SAMN02345199	mdsA,mdsB
Salmonella enterica	FDN0207	Paratyphi B	Mexico	environmental/other	cucumbers, fresh	Other vegetables	SAMN02678721	mdsA,mdsB
Salmonella enterica	FDA945362-1-9	Plymouth	Mexico	environmental/other	Taco Seasoning	Other vegetables	SAMN04558296	mdsA,mdsB
Salmonella enterica	FAR0152	Pomona	Mexico	environmental/other	palo azul dried herbs	Other vegetables	SAMN02678475	mdsA,mdsB
Salmonella enterica	FDA596702 1-2	Poona	Mexico	environmental/other	natural sesame seeds	Other vegetables	SAMN02846730	mdsA,mdsB
Salmonella enterica	FAR0024	Poona	Mexico	environmental/other	pecans	Other vegetables	SAMN02345585	mdsA,mdsB
Salmonella enterica	FAR0199	Poona	Mexico	environmental/other	sesame seeds, natural	Other vegetables	SAMN02678521	mdsA,mdsB
Salmonella enterica	FDA594613 2-1	Poona	Mexico	environmental/other	sesame seeds, natural	Other vegetables	SAMN02846726	mdsA,mdsB
Salmonella enterica	FDA339651 1-9	Poona	Mexico	environmental/other	cantaloupe	Other vegetables	SAMN02845679	mdsA,mdsB
Salmonella enterica	FDA404834-1	Poona	Mexico	environmental/other	cantaloupe	Other vegetables	SAMN02845873	mdsA,mdsB
Salmonella enterica	FDA396254 1-1	Poona	Mexico	environmental/other	cantaloupe	Other vegetables	SAMN02845838	mdsA,mdsB
Salmonella enterica	FDA179348	Poona	Mexico	environmental/other	cantaloupes	Other vegetables	SAMN02843646	mdsA,mdsB
Salmonella enterica	FSF0081	Poona	Mexico	environmental/other	chamomile	Other vegetables	SAMN02483557	mdsA,mdsB
Salmonella enterica	FNW19H74	Poona	Mexico	environmental/other	herbal tea	Other vegetables	SAMN02345145	mdsA,mdsB
Salmonella enterica	FCC0196	Poona	Mexico	environmental/other	basil	Other vegetables	SAMN02678587	mdsA,mdsB
Salmonella enterica	FDA472818	Poona	Mexico	environmental/other	corn chips snacks	Other vegetables	SAMN02844611	mdsA,mdsB
Salmonella enterica	FNW19i67	Richmond	Mexico	environmental/other	powdered drink canary seed with soy	Other vegetables	SAMN02678818	mdsA,mdsB
Salmonella enterica	FAR0099	Rissen	Mexico	environmental/other	artichoke (cynara scolymus)	Other vegetables	SAMN02345539	mdsA,mdsB
Salmonella enterica	FDA1004981-001-001	Rissen	Mexico	environmental/other	Texturized soy protein	Other vegetables	SAMN06689639	mdsA,mdsB
Salmonella enterica	FDA655585 5-2	Rough -:l,z13:-	Mexico	environmental/other	cucumbers	Other vegetables	SAMN02847122	mdsA,mdsB
Salmonella enterica	FDA652875 2-3	Rough O:g,s,t:-	Mexico	environmental/other	animal feed wheat bran	Other vegetables	SAMN02918768	mdsA,mdsB
Salmonella enterica	FDA652875 1-1	Rough O:h:1,2	Mexico	environmental/other	animal feed wheat bran	Other vegetables	SAMN02918767	mdsA,mdsB
Salmonella enterica	FDN0011	Rough:g,m,t:-	Mexico	environmental/other	cantaloupe	Other vegetables	SAMN02345529	aph(3'')-Ib,aph(6)-Id,fosA7,mcr-9.1,mdsA,mdsB,tet(C)
Salmonella enterica	FDN0014	Rough:L,v:1,5	Mexico	environmental/other	cantaloupe	Other vegetables	SAMN02345531	mdsA,mdsB
Salmonella enterica	FDA655585 5-1	Rough:L,z13:-	Mexico	environmental/other	cucumbers	Other vegetables	SAMN02847121	mdsA,mdsB
Salmonella enterica	FDA594579 1-1	Rubislaw	Mexico	environmental/other	natural sesame seed	Other vegetables	SAMN02846724	mdsA,mdsB
Salmonella enterica	FAR0198	Rubislaw	Mexico	environmental/other	sesame seeds, natural	Other vegetables	SAMN02678520	mdsA,mdsB
Salmonella enterica	FDN0125	Rubislaw	Mexico	environmental/other	cucumbers	Other vegetables	SAMN02678646	mdsA,mdsB
Salmonella enterica	FDA797749 10a	Rubislaw	Mexico	environmental/other	cucumbers	Other vegetables	SAMN02847605	mdsA,mdsB
Salmonella enterica	FAR0046	Rubislaw	Mexico	environmental/other	cancerina root bark	Other vegetables	SAMN02344976	mdsA=COMPLETE,mdsB=COMPLETE
Salmonella enterica	FDA771898 2-4	Rubislaw	Mexico	environmental/other	mango	Other vegetables	SAMN02847519	mdsA,mdsB
Salmonella enterica	FNW19G82	Rubislaw	Mexico	environmental/other	coconut	Other vegetables	SAMN02344864	mdsA,mdsB
Salmonella enterica	FDA1075861-C001-001	Saintpaul	Mexico	environmental/other	Peanut Bird Food	Other vegetables	SAMN09839333	mdsA,mdsB
Salmonella enterica	FAR0017	Saintpaul	Mexico	environmental/other	pumpkin seeds	Other vegetables	SAMN02344865	mdsA,mdsB
Salmonella enterica	FCC0082	Saintpaul	Mexico	environmental/other	cucumbers	Other vegetables	SAMN02344798	mdsA,mdsB
Salmonella enterica	FDA656712 1-17	Saintpaul	Mexico	environmental/other	cucumbers	Other vegetables	SAMN02709326	mdsA,mdsB
Salmonella enterica	FDA53549	Saintpaul	Mexico	environmental/other	cantaloupe	Other vegetables	SAMN02709322	mdsA,mdsB
Salmonella enterica	FDA408191 1-9	Saintpaul	Mexico	environmental/other	fresh basil	Other vegetables	SAMN02709315	mdsA,mdsB
Salmonella enterica	FAR0135	Saintpaul	Mexico	environmental/other	mexican wild yam root	Other vegetables	SAMN02678458	mdsA,mdsB
Salmonella enterica	FDA470709 2-1	Sandiego	Mexico	environmental/other	shelled pecans	Other vegetables	SAMN02846116	mdsA,mdsB
Salmonella enterica	FDA375256	Sandiego	Mexico	environmental/other	teocalli tea	Other vegetables	SAMN02844366	mdsA,mdsB
Salmonella enterica	FNW19a92	Sandiego	Mexico	environmental/other	fresh basil	Other vegetables	SAMN02678785	mdsA,mdsB
Salmonella enterica	FDA633882-1	Sandiego	Mexico	environmental/other	basil	Other vegetables	SAMN02846937	mdsA,mdsB
Salmonella enterica	FAR0065	Sandiego	Mexico	environmental/other	arnica montana	Other vegetables	SAMN02345162	mdsA,mdsB
Salmonella enterica	FAR0138	Sandiego	Mexico	environmental/other	origanum, whole	Other vegetables	SAMN02678461	mdsA,mdsB
Salmonella enterica	FDA397766-10	Saphra	Mexico	environmental/other	cantaloupe	Other vegetables	SAMN02845841	mdsA,mdsB
Salmonella enterica	FDA396253 1-10	Saphra	Mexico	environmental/other	cantaloupe	Other vegetables	SAMN02845837	mdsA,mdsB
Salmonella enterica	FDA718754 1-3	Senftenberg	Mexico	environmental/other	animal feed sesame meal	Other vegetables	SAMN02918832	mdsA,mdsB
Salmonella enterica	FAR0028	Senftenberg	Mexico	environmental/other	pecans	Other vegetables	SAMN02344897	mdsA,mdsB
Salmonella enterica	FDA888512 2-1	Senftenberg	Mexico	environmental/other	spicy red chili powder	Other vegetables	SAMN03253028	mdsA,mdsB
Salmonella enterica	FDA945362-2-11	Solt	Mexico	environmental/other	Taco Seasoning	Other vegetables	SAMN04558303	mdsA,mdsB
Salmonella enterica	FDA945362-2-1	Stockholm	Mexico	environmental/other	Taco Seasoning	Other vegetables	SAMN04558302	mdsA,mdsB
Salmonella enterica	FNW19H83	Sundsvall	Mexico	environmental/other	pumpkin seeds	Other vegetables	SAMN02345235	mdsA,mdsB
Salmonella enterica	FDA945362-1-3	Teddington	Mexico	environmental/other	Taco Seasoning	Other vegetables	SAMN04558295	mdsA,mdsB
Salmonella enterica	FDA945362-1-3b	Teddington	Mexico	environmental/other	Taco Seasoning	Other vegetables	SAMN04606486	mdsA,mdsB
Salmonella enterica	FDA724859 2-21	Tennessee	Mexico	environmental/other	black natural sesame seed	Other vegetables	SAMN02847385	mdsA,mdsB
Salmonella enterica	FMA0093	Tennessee	Mexico	environmental/other	black natural sesame seed	Other vegetables	SAMN02345054	mdsA,mdsB
Salmonella enterica	FSE0085	Tennessee	Mexico	environmental/other	tahini	Other vegetables	SAMN02344969	mdsA,mdsB
Salmonella enterica	FDA1079188-C005-001	Texas	Mexico	environmental/other	Radish	Other vegetables	SAMN09941255	fosA7,mdsA,mdsB
Salmonella enterica	FAR0164	Thompson	Mexico	environmental/other	roasted pumpkin seeds	Other vegetables	SAMN02678487	mdsA,mdsB
Salmonella enterica	FCC0208	Thompson	Mexico	environmental/other	cucumber, fresh	Other vegetables	SAMN02678596	mdsA,mdsB
Salmonella enterica	FCC0216	Thompson	Mexico	environmental/other	cucumbers, fresh	Other vegetables	SAMN02678604	mdsA,mdsB
Salmonella enterica	FDA339651 2-3	Thompson	Mexico	environmental/other	cantaloupe	Other vegetables	SAMN02845680	mdsA,mdsB
Salmonella enterica	FDA397766-7	Thompson	Mexico	environmental/other	cantaloupe	Other vegetables	SAMN02845846	mdsA,mdsB
Salmonella enterica	FAR0184	Thompson	Mexico	environmental/other	chaparral leaf	Other vegetables	SAMN02678506	fosA7=PARTIAL,mdsA,mdsB
Salmonella enterica	FDA420416-1	Thompson	Mexico	environmental/other	mole (green/powder)	Other vegetables	SAMN02845925	mdsA,mdsB
Salmonella enterica	FDA501150	Thompson	Mexico	environmental/other	corrianders, fresh	Other vegetables	SAMN02844657	mdsA,mdsB
Salmonella enterica	FAR0061	Troy	Mexico	environmental/other	oregano, dry	Other vegetables	SAMN02345136	mdsA,mdsB
Salmonella enterica	FAR0021	Tucson	Mexico	environmental/other	pecan pieces	Other vegetables	SAMN02344873	mdsA,mdsB
Salmonella enterica	FNW19a48	Tucson	Mexico	environmental/other	cantaloupe	Other vegetables	SAMN02678762	mdsA,mdsB
Salmonella enterica	FDA1016442-003-003	Tucson	Mexico	environmental/other	Fresh Husk Tomato (Tomatillo)	Other vegetables	SAMN07486962	mdsA,mdsB
Salmonella enterica	FDA818355 1-1	Tucson	Mexico	environmental/other	polvo de hojas de moringa, powdered moringa leaves	Other vegetables	SAMN02847653	mdsA,mdsB
Salmonella enterica	FCC0230	Typhimurium	Mexico	environmental/other	tomatillos, fresh	Other vegetables	SAMN02678618	mdsA,mdsB
Salmonella enterica	FCC0227	Typhimurium	Mexico	environmental/other	tomatillos, fresh	Other vegetables	SAMN02678615	mdsA,mdsB
Salmonella enterica	FDA227246	Typhimurium	Mexico	environmental/other	fresh cilantro	Other vegetables	SAMN02843813	aac(3)-II,aac(3)-IId,aadA2,aph(3'')-Ib,aph(6)-Id,bleO,dfrA12,dfrA12,floR,mdsA,mdsB,sul2,sul3,tet(A)
Salmonella enterica	FDA368477	Typhimurium	Mexico	environmental/other	loose leaf lettuce	Other vegetables	SAMN02844332	aac(3)-I,aadA2,aph(3')-IIIa,blaCARB-2,floR,mdsA,mdsB,sul1,tet(G)
Salmonella enterica	FDA128337	Typhimurium var. O 5 - (Copenhagen)	Mexico	environmental/other	cilantro	Other vegetables	SAMN02843442	mdsA,mdsB
Salmonella enterica	FDA344246 3-2	Uganda	Mexico	environmental/other	pumpkin seed	Other vegetables	SAMN02845701	mdsA,mdsB
Salmonella enterica	FDA423283 2-4	Uganda	Mexico	environmental/other	cantaloupe	Other vegetables	SAMN02845934	mdsA,mdsB
Salmonella enterica	FDA423283 1-5	Uganda	Mexico	environmental/other	cantaloupe	Other vegetables	SAMN02845933	mdsA,mdsB
Salmonella enterica	FDA414242 1-9	Uganda	Mexico	environmental/other	chamomile tea	Other vegetables	SAMN02845902	mdsA,mdsB
Salmonella enterica	FDA414242 1-1	Uganda	Mexico	environmental/other	chamomile tea	Other vegetables	SAMN02845901	mdsA,mdsB
Salmonella enterica	FSF0124	Undetermined	Mexico	environmental/other	fresh basil	Other vegetables	SAMN02698086	mdsA,mdsB
Salmonella enterica	FNW19F77	Urbana	Mexico	environmental/other	artichoke tea	Other vegetables	SAMN02344792	mdsA,mdsB
Salmonella enterica	FDA653968 2-14	Urbana	Mexico	environmental/other	artichoke tea	Other vegetables	SAMN02847093	mdsA,mdsB
Salmonella enterica	FDA626480-1 RV/HE	Urbana	Mexico	environmental/other	basil	Other vegetables	SAMN02846860	mdsA,mdsB
Salmonella enterica	FDA626480-1 TT/XLD	Urbana	Mexico	environmental/other	basil	Other vegetables	SAMN02846861	mdsA,mdsB
Salmonella enterica	FDA1092095-C002-030	Urbana	Mexico	environmental/other	Green Mole Powder (Dehydrated Pumpkin Seed)	Other vegetables	SAMN10741191	mdsA,mdsB
Salmonella enterica	SENASICA_Sa_ AN70	Urbana	Mexico	environmental/other	mango	Other vegetables	SAMN15858801	mdsA,mdsB
Salmonella enterica	FDA222034	Weltevreden	Mexico	environmental/other	red pear tomatoes	Other vegetables	SAMN02843797	mdsA,mdsB
Salmonella enterica	FDA124620-A1	Weltevreden	Mexico	environmental/other	TOMATO BOLA	Other vegetables	SAMN05545183	mdsA,mdsB
Salmonella enterica	FDA124620-A2	Weltevreden	Mexico	environmental/other	TOMATO BOLA	Other vegetables	SAMN05545182	mdsA,mdsB
Salmonella enterica	FAR0105	Weltevreden	Mexico	environmental/other	coriander (cilantro)	Other vegetables	SAMN02678428	mdsA,mdsB
Salmonella enterica	FDA475979-2	Weltevreden	Mexico	environmental/other	cilantro, fresh	Other vegetables	SAMN02846149	mdsA,mdsB
Salmonella enterica	FDA475980-1	Weltevreden	Mexico	environmental/other	cilantro	Other vegetables	SAMN02846150	mdsA,mdsB
Salmonella enterica	FDA475980-2	Weltevreden	Mexico	environmental/other	cilantro	Other vegetables	SAMN02846151	mdsA,mdsB
Salmonella enterica	FDA1079188-C001-001	Weslaco	Mexico	environmental/other	Radish	Other vegetables	SAMN09941237
Salmonella enterica	FDA1079188-C002-001	Weslaco	Mexico	environmental/other	Radish	Other vegetables	SAMN09941235
Salmonella enterica	FDA1079188-C002-021	Weslaco	Mexico	environmental/other	Radish	Other vegetables	SAMN09941244
Salmonella enterica	FDA1079188-C003-004	Weslaco	Mexico	environmental/other	Radish	Other vegetables	SAMN09941257
Salmonella enterica	FDA1079188-C004-001	Weslaco	Mexico	environmental/other	Radish	Other vegetables	SAMN09941253
Salmonella enterica	FDN0192	Weslaco	Mexico	environmental/other	sarsaparilla root	Other vegetables	SAMN02678711	fosA7=PARTIAL
Salmonella enterica	FDA490623	Zanzibar	Mexico	environmental/other	coriander, fresh	Other vegetables	SAMN02844640
Salmonella enterica	FDA655443 c2-6 1-1		Mexico	environmental/other	hulled sesame seed	Other vegetables	SAMN02847114	fosA7,mdsA,mdsB
Salmonella enterica	FDA508326		Mexico	environmental/other	natural sesame seeds	Other vegetables	SAMN02844665
Salmonella enterica	FDA451485 1-2 H2S negative		Mexico	environmental/other	peanuts, spicy	Other vegetables	SAMN02846039	mdsA,mdsB
Salmonella enterica	FDA809386-C002-015		Mexico	environmental/other	Pecan	Other vegetables	SAMN05914604	mdsA,mdsB
Salmonella enterica	FDA883841 1-15		Mexico	environmental/other	pecans truffles	Other vegetables	SAMN03195936	mdsA,mdsB
Salmonella enterica	FDA883841 2-1A		Mexico	environmental/other	pecans truffles	Other vegetables	SAMN03195937	mdsA,mdsB
Salmonella enterica	FDA883841 2-3		Mexico	environmental/other	pecans truffles	Other vegetables	SAMN03195938	mdsA,mdsB
Salmonella enterica	FDA349364 4-1		Mexico	environmental/other	pumpkin seed	Other vegetables	SAMN02845711	mdsA,mdsB
Salmonella enterica	FDA885320 1-1		Mexico	environmental/other	pumpkin seed	Other vegetables	SAMN03195942	mdsA,mdsB
Salmonella enterica	FDA885320 2-9		Mexico	environmental/other	pumpkin seed	Other vegetables	SAMN03195943	mdsA,mdsB
Salmonella enterica	FDA1052936-C002-001		Mexico	environmental/other	Pumpkin Seeds	Other vegetables	SAMN09281064	mdsA,mdsB
Salmonella enterica	FDA657077-C001-001		Mexico	environmental/other	Sesame Seed	Other vegetables	SAMN05914627	mdsA,mdsB
Salmonella enterica	FDA657077-C002-001		Mexico	environmental/other	Sesame Seed	Other vegetables	SAMN05914626	mdsA,mdsB
Salmonella enterica	FDA650042 C3 1-2		Mexico	environmental/other	sesame seeds	Other vegetables	SAMN02847044	fosA7,mdsA,mdsB
Salmonella enterica	FDA650042 C3 5-2		Mexico	environmental/other	sesame seeds	Other vegetables	SAMN02847045	fosA7,mdsA,mdsB
Salmonella enterica	FDA1044989-001-001		Mexico	environmental/other	Sesame Seed Flour	Other vegetables	SAMN08923749	mdsA,mdsB
Salmonella enterica	FDA0981000-C001-001		Mexico	environmental/other	cucumber	Other vegetables	SAMN05908945	mdsA,mdsB
Salmonella enterica	FDA0981000-C001-015		Mexico	environmental/other	cucumber	Other vegetables	SAMN05908944	mdsA,mdsB
Salmonella enterica	FDA1002342-001-003		Mexico	environmental/other	cucumber	Other vegetables	SAMN06669429	mdsA,mdsB
Salmonella enterica	FDA1002342-001-001		Mexico	environmental/other	cucumber	Other vegetables	SAMN06669430	mdsA,mdsB
Salmonella enterica	FDA956966-1-7		Mexico	environmental/other	cucumber	Other vegetables	SAMN04942537	mdsA,mdsB
Salmonella enterica	FDA0980839-C002-001		Mexico	environmental/other	cucumber	Other vegetables	SAMN05908946	mdsA,mdsB
Salmonella enterica	FDA0986574-C001-001		Mexico	environmental/other	cucumbers	Other vegetables	SAMN06040786	mdsA,mdsB
Salmonella enterica	FDA987958-C002-025		Mexico	environmental/other	cucumbers	Other vegetables	SAMN06113175	mdsA,mdsB
Salmonella enterica	CFSAN004087		Mexico	environmental/other	cucumbers	Other vegetables	SAMN02709325	mdsA,mdsB
Salmonella enterica	FDA925147-1		Mexico	environmental/other	cucumbers	Other vegetables	SAMN04102359	mdsA,mdsB
Salmonella enterica	FDA925147-2		Mexico	environmental/other	cucumbers	Other vegetables	SAMN04102360	mdsA,mdsB
Salmonella enterica	FDA925033-2-17		Mexico	environmental/other	cucumbers	Other vegetables	SAMN04192176	mdsA,mdsB
Salmonella enterica	FDA1117847-C005-012		Mexico	environmental/other	cucumbers	Other vegetables	SAMN12637252
Salmonella enterica	FDA1117847-C005-001		Mexico	environmental/other	cucumbers	Other vegetables	SAMN12637354
Salmonella enterica	FDA962875-23		Mexico	environmental/other	cucumbers	Other vegetables	SAMN05278325	mdsA,mdsB
Salmonella enterica	FDA962875-47		Mexico	environmental/other	cucumbers	Other vegetables	SAMN05278326	mdsA,mdsB
Salmonella enterica	FDA0986593-C002-025		Mexico	environmental/other	cucumbers	Other vegetables	SAMN06074256	mdsA,mdsB
Salmonella enterica	FDA1124763-C004-013		Mexico	environmental/other	cucumbers	Other vegetables	SAMN13086542	mdsA,mdsB
Salmonella enterica	FDA1124763-C004-030		Mexico	environmental/other	cucumbers	Other vegetables	SAMN13087153	mdsA,mdsB
Salmonella enterica	FDA991957-C002-001		Mexico	environmental/other	cucumbers	Other vegetables	SAMN06189222	mdsA,mdsB
Salmonella enterica	FDA0986593-C001-001		Mexico	environmental/other	cucumbers	Other vegetables	SAMN06074257	mdsA,mdsB
Salmonella enterica	FDN0004		Mexico	environmental/other	cucumbers plain	Other vegetables	SAMN02345543	mdsA,mdsB
Salmonella enterica	FAR0023		Mexico	environmental/other	cucumbers, fresh	Other vegetables	SAMN02344889
Salmonella enterica	FDN0009		Mexico	environmental/other	european cucumbers	Other vegetables	SAMN02345532	mdsA,mdsB
Salmonella enterica	FDA1138038-001-001		Mexico	environmental/other	European Cucumbers	Other vegetables	SAMN14419023	fosA7.2,mdsA,mdsB
Salmonella enterica	FDA907217		Mexico	environmental/other	Mini cucumbers	Other vegetables	SAMN04942538	mdsA,mdsB
Salmonella enterica	FDA938876-1-A		Mexico	environmental/other	Persian Cucumbers	Other vegetables	SAMN04455180	mdsA,mdsB
Salmonella enterica	FDA0396252-C001-001		Mexico	environmental/other	cantaloupe	Other vegetables	SAMN11388154	mdsA,mdsB
Salmonella enterica	FDA0330639-C001-001		Mexico	environmental/other	cantaloupe	Other vegetables	SAMN11388173	mdsA,mdsB
Salmonella enterica	FCC0084		Mexico	environmental/other	cantaloupe	Other vegetables	SAMN02345516	mdsA,mdsB
Salmonella enterica	FDN0027		Mexico	environmental/other	cantaloupe	Other vegetables	SAMN02345506	mdsA,mdsB
Salmonella enterica	FDA339654-C001-001		Mexico	environmental/other	cantaloupe	Other vegetables	SAMN06624295	mdsA,mdsB
Salmonella enterica	FDA396253 1-1		Mexico	environmental/other	cantaloupe	Other vegetables	SAMN02845836	mdsA,mdsB
Salmonella enterica	FDA780913 C1-9		Mexico	environmental/other	cantaloupe	Other vegetables	SAMN02847551	mdsA,mdsB
Salmonella enterica	FDA404841-13		Mexico	environmental/other	cantaloupe	Other vegetables	SAMN02845874	aadA2,dfrA12,gyrA_D87G=POINT,gyrA_S83F=POINT,mdsA,mdsB,parC_S80R=POINT,parE_S458P=POINT,sul1,tet(A)
Salmonella enterica	FSW0063		Mexico	environmental/other	cantaloupes	Other vegetables	SAMN02345069	mdsA,mdsB
Salmonella enterica	CFSAN004086		Mexico	environmental/other	cantaloupes	Other vegetables	SAMN02709324	mdsA,mdsB
Salmonella enterica	FDA00009215		Mexico	environmental/other	cantaloupes	Other vegetables	SAMN03840679	mdsA,mdsB
Salmonella enterica	FDA467193		Mexico	environmental/other	chamomile tea	Other vegetables	SAMN02844608	mdsA,mdsB
Salmonella enterica	FDA419655		Mexico	environmental/other	herbal tea	Other vegetables	SAMN02844485	fosA7,mdsA,mdsB
Salmonella enterica	FDA380988		Mexico	environmental/other	instant tea	Other vegetables	SAMN02844388	mdsA,mdsB
Salmonella enterica	FDA392213		Mexico	environmental/other	peppermint tea/hierbabuena	Other vegetables	SAMN02844437	mdsA,mdsB
Salmonella enterica	FDA857445 1-1		Mexico	environmental/other	soursop guanabana herbal tea	Other vegetables	SAMN02847784
Salmonella enterica	FDA857445 2-13		Mexico	environmental/other	soursop guanabana herbal tea	Other vegetables	SAMN02847785
Salmonella enterica	FDA466325		Mexico	environmental/other	tea cuachalalate	Other vegetables	SAMN02844606	mdsA,mdsB
Salmonella enterica	FDA496625 2-2		Mexico	environmental/other	fresh basil	Other vegetables	SAMN02846258	mdsA,mdsB
Salmonella enterica	FDA1077267-001-001		Mexico	environmental/other	Fresh Basil	Other vegetables	SAMN12391506
Salmonella enterica	FDA475878 4-1		Mexico	environmental/other	fresh basil	Other vegetables	SAMN02846147
Salmonella enterica	FDA475878 1-1		Mexico	environmental/other	fresh basil	Other vegetables	SAMN02846146
Salmonella enterica	FDA409753-8		Mexico	environmental/other	fresh basil	Other vegetables	SAMN02845888	mdsA,mdsB
Salmonella enterica	FDA409753-1		Mexico	environmental/other	fresh basil	Other vegetables	SAMN02845886	mdsA,mdsB
Salmonella enterica	FDA1030102-001-002		Mexico	environmental/other	Fresh Basil	Other vegetables	SAMN08102387	mdsA,mdsB
Salmonella enterica	FDA475710 2-1		Mexico	environmental/other	fresh basil	Other vegetables	SAMN02846144	mdsA,mdsB
Salmonella enterica	FDA475710 1-1		Mexico	environmental/other	fresh basil	Other vegetables	SAMN02846143	mdsA,mdsB
Salmonella enterica	FDA475710 5-1		Mexico	environmental/other	fresh basil	Other vegetables	SAMN02846145	mdsA,mdsB
Salmonella enterica	FDA790872 2-1		Mexico	environmental/other	fresh basil	Other vegetables	SAMN02847598	fosA7,mdsA,mdsB
Salmonella enterica	FDA479447		Mexico	environmental/other	basil	Other vegetables	SAMN02844625
Salmonella enterica	FDA1027051-C002-021		Mexico	environmental/other	Basil	Other vegetables	SAMN07809955	mdsA,mdsB
Salmonella enterica	FDA1027051-C002-003		Mexico	environmental/other	Basil	Other vegetables	SAMN07809954	mdsA,mdsB
Salmonella enterica	FSW0010		Mexico	environmental/other	basil	Other vegetables	SAMN02345470	mdsA,mdsB
Salmonella enterica	FDA1037045-C001-013		Mexico	environmental/other	Basil	Other vegetables	SAMN08390755	mdsA,mdsB
Salmonella enterica	FDA1037045-C001-005		Mexico	environmental/other	Basil	Other vegetables	SAMN08390756	mdsA,mdsB
Salmonella enterica	FDA1027169-C001-002		Mexico	environmental/other	Basil	Other vegetables	SAMN07816687	mdsA,mdsB
Salmonella enterica	FDA1027169-C001-001		Mexico	environmental/other	Basil	Other vegetables	SAMN07816685	mdsA,mdsB
Salmonella enterica	FDA1030022-C001-001		Mexico	environmental/other	Thai Basil	Other vegetables	SAMN08033348	mdsA,mdsB
Salmonella enterica	FAR0098		Mexico	environmental/other	cherry tomoatoes	Other vegetables	SAMN02345537
Salmonella enterica	FDA782155 2-1		Mexico	environmental/other	cherry tomoatoes	Other vegetables	SAMN02847553
Salmonella enterica	FDN0042		Mexico	environmental/other	fresh grape tomatoes	Other vegetables	SAMN02345472	mdsA,mdsB
Salmonella enterica	FDA1026036-C001-001		Mexico	environmental/other	Fresh Peeled Husk Tomatoes	Other vegetables	SAMN07782577	mdsA,mdsB
Salmonella enterica	FDA1026036-C001-019		Mexico	environmental/other	Fresh Peeled Husk Tomatoes	Other vegetables	SAMN07782573	mdsA,mdsB
Salmonella enterica	FDA852445 C1-1		Mexico	environmental/other	frozen semi-dehydrated tomatoes	Other vegetables	SAMN02847759	mdsA,mdsB
Salmonella enterica	FDA852445 C2-7		Mexico	environmental/other	frozen semi-dehydrated tomatoes	Other vegetables	SAMN02847760	mdsA,mdsB
Salmonella enterica	FDA1036840-C005-001		Mexico	environmental/other	Husk Tomatoes	Other vegetables	SAMN08390749
Salmonella enterica	FDA1036840-C003-001		Mexico	environmental/other	Husk Tomatoes	Other vegetables	SAMN08390758
Salmonella enterica	FDA1050276-C001-009		Mexico	environmental/other	Tomatoes	Other vegetables	SAMN09216365	mdsA,mdsB
Salmonella enterica	FDA1050276-C001-015		Mexico	environmental/other	Tomatoes	Other vegetables	SAMN09216366	mdsA,mdsB
Salmonella enterica	FAR0025		Mexico	environmental/other	aloe vera powder, dried	Other vegetables	SAMN02344890
Salmonella enterica	FAR0176		Mexico	environmental/other	fresh spinach	Other vegetables	SAMN02678498
Salmonella enterica	FAR0185		Mexico	environmental/other	chaparral leaf	Other vegetables	SAMN02678507	fosA7
Salmonella enterica	FDA00010668		Mexico	environmental/other	Guanabana (powdered supplement)	Other vegetables	SAMN05789118	mdsA,mdsB
Salmonella enterica	FDA0868301-C001-002		Mexico	environmental/other	mango	Other vegetables	SAMN06293620
Salmonella enterica	FDA0868301-C002-022		Mexico	environmental/other	mango	Other vegetables	SAMN06293619
Salmonella enterica	FDA1025024-C001-005		Mexico	environmental/other	Italian Squash	Other vegetables	SAMN07719440	mdsA,mdsB
Salmonella enterica	FDA1025024-C001-012		Mexico	environmental/other	Italian Squash	Other vegetables	SAMN07719436	mdsA,mdsB
Salmonella enterica	FDA1025024-C002-020		Mexico	environmental/other	Italian Squash	Other vegetables	SAMN07719437	mdsA,mdsB
Salmonella enterica	FDA1025024-C002-023		Mexico	environmental/other	Italian Squash	Other vegetables	SAMN07717117	mdsA,mdsB
Salmonella enterica	FDA1027910-C004-001		Mexico	environmental/other	Yellow Squash	Other vegetables	SAMN07965125	mdsA,mdsB
Salmonella enterica	FDA1027910-C004-019		Mexico	environmental/other	Yellow Squash	Other vegetables	SAMN07965093	mdsA,mdsB
Salmonella enterica	FDA1030312-C003-001		Mexico	environmental/other	Yellow Squash	Other vegetables	SAMN08033349	mdsA,mdsB
Salmonella enterica	FDA1030558-C003-004		Mexico	environmental/other	Yellow Squash	Other vegetables	SAMN08033350	mdsA,mdsB
Salmonella enterica	FDA1030558-C003-016		Mexico	environmental/other	Yellow Squash	Other vegetables	SAMN08033352	mdsA,mdsB
Salmonella enterica	FDA1051325-001-001		Mexico	environmental/other	Wheat Flour	Other vegetables	SAMN09259582	aac(2')-IIa,fosA7,mdsA,mdsB
Salmonella enterica	FDA1072810-C001-001		Mexico	environmental/other	Rambutan	Other vegetables	SAMN09631076
Salmonella enterica	FDA1083340-C001-001		Mexico	environmental/other	Rambutan	Other vegetables	SAMN10129712
Salmonella enterica	FDA1083353-C004-003		Mexico	environmental/other	Rambutan	Other vegetables	SAMN10129708
Salmonella enterica	FDA1094535-C002-001		Mexico	environmental/other	Dry Origanum	Other vegetables	SAMN10999995
Salmonella enterica	FDA1101080-C003-001		Mexico	environmental/other	Fresh Chick Peas	Other vegetables	SAMN11319508	mdsA,mdsB
Salmonella enterica	FDA1101080-C003-013		Mexico	environmental/other	Fresh Chick Peas	Other vegetables	SAMN11319506	mdsA,mdsB
Salmonella enterica	FDA1120367-002-002		Mexico	environmental/other	fresh coriander	Other vegetables	SAMN12716064	fosA7,mdsA,mdsB
Salmonella enterica	FDA1124363-C002-001		Mexico	environmental/other	Fresh White Corn	Other vegetables	SAMN13047588	mdsA,mdsB
Salmonella enterica	FDA1124363-C002-008		Mexico	environmental/other	Fresh White Corn	Other vegetables	SAMN13087154	mdsA,mdsB
Salmonella enterica	FDA1124766-C002-005		Mexico	environmental/other	Fresh Long Beans	Other vegetables	SAMN13087169
Salmonella enterica	FDA1124766-C002-009		Mexico	environmental/other	Fresh Long Beans	Other vegetables	SAMN13087295
Salmonella enterica	FDA1125736-C005-009		Mexico	environmental/other	Sweet Corn	Other vegetables	SAMN13086802	mdsA,mdsB
Salmonella enterica	FDA1125736-C005-024		Mexico	environmental/other	Sweet Corn	Other vegetables	SAMN13087212	mdsA,mdsB
Salmonella enterica	FDA1125925-C005-001		Mexico	environmental/other	Fresh White Corn	Other vegetables	SAMN13087345	mdsA,mdsB
Salmonella enterica	FDA1125925-C005-010		Mexico	environmental/other	Fresh White Corn	Other vegetables	SAMN13087386	mdsA,mdsB
Salmonella enterica	FDA1125925-C006-001		Mexico	environmental/other	Fresh White Corn	Other vegetables	SAMN13087378	mdsA,mdsB
Salmonella enterica	FDA1125925-C006-014		Mexico	environmental/other	Fresh White Corn	Other vegetables	SAMN13087366	mdsA,mdsB
Salmonella enterica	FDA1126229-C001-001		Mexico	environmental/other	Fresh White Corn	Other vegetables	SAMN13244676	mdsA,mdsB
Salmonella enterica	FDA1126229-C001-010		Mexico	environmental/other	Fresh White Corn	Other vegetables	SAMN13244269	mdsA,mdsB
Salmonella enterica	FDA1126614C002-001		Mexico	environmental/other	Dried Oregano	Other vegetables	SAMN13262736	mdsA,mdsB
Salmonella enterica	FDA1130654-C002-001		Mexico	environmental/other	Fresh Corn on the Cob	Other vegetables	SAMN13513908	mdsA,mdsB
Salmonella enterica	FDA1130654-C002-013		Mexico	environmental/other	Fresh Corn on the Cob	Other vegetables	SAMN13514257	mdsA,mdsB
Salmonella enterica	FDA1130654-C003-002		Mexico	environmental/other	Fresh Corn on the Cob	Other vegetables	SAMN13514000	mdsA,mdsB
Salmonella enterica	FDA1144158-C002-001		Mexico	environmental/other	Green Long Bean	Other vegetables	SAMN15399661	mdsA,mdsB
Salmonella enterica	FDA1145933-C002-005		Mexico	environmental/other	fresh watercress	Other vegetables	SAMN15950205	mdsA,mdsB
Salmonella enterica	FDA379085		Mexico	environmental/other	cilantro sauce	Other vegetables	SAMN02844377
Salmonella enterica	FDA397943		Mexico	environmental/other	bioarnica capsules	Other vegetables	SAMN02844446	mdsA,mdsB
Salmonella enterica	FDA420416 #13		Mexico	environmental/other	mole (green/powder)	Other vegetables	SAMN02845924	fosA7=PARTIAL,mdsA,mdsB
Salmonella enterica	FDA606085 2-7		Mexico	environmental/other	fresh spinach	Other vegetables	SAMN02846785
Salmonella enterica	FDA723704-11		Mexico	environmental/other	whole mango	Other vegetables	SAMN02847375	mdsA,mdsB
Salmonella enterica	FDA723704-12		Mexico	environmental/other	whole mango	Other vegetables	SAMN02847376	mdsA,mdsB
Salmonella enterica	FDA723704-13		Mexico	environmental/other	whole mango	Other vegetables	SAMN02847377	mdsA,mdsB
Salmonella enterica	FDA723704-2		Mexico	environmental/other	whole mango	Other vegetables	SAMN02847378	mdsA,mdsB
Salmonella enterica	FDA723704-3		Mexico	environmental/other	whole mango	Other vegetables	SAMN02847379	mdsA,mdsB
Salmonella enterica	FDA723704-7		Mexico	environmental/other	whole mango	Other vegetables	SAMN02847380	mdsA,mdsB
Salmonella enterica	FDA723704-9		Mexico	environmental/other	whole mango	Other vegetables	SAMN02847381	mdsA,mdsB
Salmonella enterica	FDA833784 2-4		Mexico	environmental/other	fresh white squash	Other vegetables	SAMN02847680	mdsA,mdsB
Salmonella enterica	FDA837634 2-13		Mexico	environmental/other	grey squash	Other vegetables	SAMN02847689	mdsA,mdsB
Salmonella enterica	FDA848884 1-1		Mexico	environmental/other	dried oregano	Other vegetables	SAMN02847737	mdsA,mdsB
Salmonella enterica	FDA848884 2-14		Mexico	environmental/other	dried oregano	Other vegetables	SAMN02847738	mdsA,mdsB
Salmonella enterica	FDA848899 2-11		Mexico	environmental/other	dried bay leaves (laurel leaves)	Other vegetables	SAMN02847740	mdsA,mdsB
Salmonella enterica	FDA858730 C2-1		Mexico	environmental/other	mango	Other vegetables	SAMN02821209	mdsA,mdsB
Salmonella enterica	FDA868218		Mexico	environmental/other	aloe vera leaf powder	Other vegetables	SAMN02934608	mdsA,mdsB
Salmonella enterica	FDA902478-1-1		Mexico	environmental/other	texturized soy protein	Other vegetables	SAMN03447089	mdsA,mdsB
Salmonella enterica	FDA905400-1-A		Mexico	environmental/other	textered soya-protein made of flour for cooking	Other vegetables	SAMN03495909	mdsA,mdsB
Salmonella enterica	FDA905400-1-E		Mexico	environmental/other	textered soya-protein made of flour for cooking	Other vegetables	SAMN03495910	mdsA,mdsB
Salmonella enterica	FDA921262 2-7		Mexico	environmental/other	oregano whole dried	Other vegetables	SAMN03983450	mdsA,mdsB
Salmonella enterica	FDA923567		Mexico	environmental/other	Cilantro	Other vegetables	SAMN04122404	mdsA,mdsB
Salmonella enterica	FDA923770		Mexico	environmental/other	Cilantro	Other vegetables	SAMN04122405	mdsA,mdsB
Salmonella enterica	FDA923911		Mexico	environmental/other	Cilantro	Other vegetables	SAMN04122406	mdsA,mdsB
Salmonella enterica	FDA928211		Mexico	environmental/other	Whole Oregano	Other vegetables	SAMN04215343	mdsA,mdsB
Salmonella enterica	FDA932239		Mexico	environmental/other	Mixed Spice and Seasoning	Other vegetables	SAMN04305469	mdsA,mdsB
Salmonella enterica	FDA939169-1		Mexico	environmental/other	Allspice (Mexician)	Other vegetables	SAMN04385810	mdsA,mdsB
Salmonella enterica	FDA976623-002-007		Mexico	environmental/other	Guanabana (powdered supplement)	Other vegetables	SAMN05789119	mdsA,mdsB
Salmonella enterica	FDA978307-000-001		Mexico	environmental/other	Fresh Asparagus	Other vegetables	SAMN05859965	mdsA,mdsB
Salmonella enterica	FDA997985-C001-001		Mexico	environmental/other	Green Mole Powder	Other vegetables	SAMN06602495	mdsA,mdsB
Salmonella enterica	FDN0193		Mexico	environmental/other	sarsaparilla root	Other vegetables	SAMN02678712	mdsA,mdsB
Salmonella enterica	FNW19a23		Mexico	environmental/other	dry oregano	Other vegetables	SAMN02678751	mdsA,mdsB
Salmonella enterica	FNW19a76		Mexico	environmental/other	mole verde	Other vegetables	SAMN02678778	fosA7.2,mdsA,mdsB
Salmonella enterica	FSE0084		Mexico	environmental/other	tahini	Other vegetables	SAMN02344966	mdsA,mdsB
Salmonella enterica	FSW0017		Mexico	environmental/other	mango	Other vegetables	SAMN02345347	mdsA,mdsB
Salmonella enterica	FSW0018		Mexico	environmental/other	whole mango	Other vegetables	SAMN02345554	mdsA,mdsB
Surface water isolates (n=307)
#Organism Group	Strain	Serovar	Location	Isolation Source	Isolation type		BioSample	AMR genotypes
Salmonella enterica	54	Anatum	Mexico: Sinaloa	river water	environmental/other	Surface water	SAMN10261306	mdsA,mdsB
Salmonella enterica	55	Anatum	Mexico: Sinaloa	river water	environmental/other	Surface water	SAMN10261307	mdsA,mdsB
Salmonella enterica	10	Anatum	Mexico: Sinaloa	river water	environmental/other	Surface water	SAMN10261271	mdsA,mdsB
Salmonella enterica	24	Anatum	Mexico: Sinaloa	river water	environmental/other	Surface water	SAMN10261284	mdsA,mdsB
Salmonella enterica	40	Give	Mexico: Sinaloa	river water	environmental/other	Surface water	SAMN10261297	mdsA,mdsB
Salmonella enterica	74	Give	Mexico: Sinaloa	river water	environmental/other	Surface water	SAMN10261322	mdsA,mdsB
Salmonella enterica	59	Give	Mexico: Sinaloa	river water	environmental/other	Surface water	SAMN10261309	mdsA,mdsB
Salmonella enterica	65	Give	Mexico: Sinaloa	river water	environmental/other	Surface water	SAMN10261314	mdsA,mdsB
Salmonella enterica	98	Give	Mexico: Sinaloa	river water	environmental/other	Surface water	SAMN10261337	mdsA,mdsB
Salmonella enterica	279	Give	Mexico: Sinaloa	river water	environmental/other	Surface water	SAMN10261406	mdsA,mdsB
Salmonella enterica	CFSAN039524	Give	Mexico	river water	environmental/other	Surface water	SAMN04155446	mdsA,mdsB
Salmonella enterica	36	Give	Mexico: Sinaloa	river water	environmental/other	Surface water	SAMN10261295	mdsA,mdsB
Salmonella enterica	278	Give	Mexico: Sinaloa	river water	environmental/other	Surface water	SAMN10261405	mdsA,mdsB
Salmonella enterica	290	Infantis	Mexico: Sinaloa	river water	environmental/other	Surface water	SAMN10261413	mdsA,mdsB
Salmonella enterica	33	Infantis	Mexico: Sinaloa	river water	environmental/other	Surface water	SAMN10261293	mdsA,mdsB
Salmonella enterica	288	Infantis	Mexico: Sinaloa	river water	environmental/other	Surface water	SAMN10261412	mdsA,mdsB
Salmonella enterica	310	Infantis	Mexico: Sinaloa	river water	environmental/other	Surface water	SAMN10261430	mdsA,mdsB
Salmonella enterica	311	Infantis	Mexico: Sinaloa	river water	environmental/other	Surface water	SAMN10261431	mdsA,mdsB
Salmonella enterica	CFSAN047352	Infantis	Mexico	river water	environmental/other	Surface water	SAMN11954918	mdsA,mdsB
Salmonella enterica	80	Infantis	Mexico: Sinaloa	river water	environmental/other	Surface water	SAMN10261327	mdsA,mdsB
Salmonella enterica	88	Infantis	Mexico: Sinaloa	river water	environmental/other	Surface water	SAMN10261333	mdsA,mdsB
Salmonella enterica	277	Infantis	Mexico: Sinaloa	river water	environmental/other	Surface water	SAMN10261404	mdsA,mdsB
Salmonella enterica	275	Infantis	Mexico: Sinaloa	river water	environmental/other	Surface water	SAMN10261403	mdsA,mdsB
Salmonella enterica	CFSAN039534	Kedougou	Mexico	river water	environmental/other	Surface water	SAMN04155456	aac(3)-IVa,aadA1,aadA2,blaTEM-1,cmlA1,mdsA,mdsB,sul3,tet(A)
Salmonella enterica	28	Minnesota	Mexico: Sinaloa	river water	environmental/other	Surface water	SAMN10261288	mdsA,mdsB
Salmonella enterica	11	Minnesota	Mexico: Sinaloa	river water	environmental/other	Surface water	SAMN10261272	mdsA,mdsB
Salmonella enterica	23	Minnesota	Mexico: Sinaloa	river water	environmental/other	Surface water	SAMN10261283	mdsA,mdsB
Salmonella enterica	35	Minnesota	Mexico: Sinaloa	river water	environmental/other	Surface water	SAMN10261294	mdsA,mdsB
Salmonella enterica	9	Minnesota	Mexico: Sinaloa	river water	environmental/other	Surface water	SAMN10261270	mdsA,mdsB
Salmonella enterica	90	Minnesota	Mexico: Sinaloa	river water	environmental/other	Surface water	SAMN10261334	mdsA,mdsB
Salmonella enterica	25	Minnesota	Mexico: Sinaloa	river water	environmental/other	Surface water	SAMN10261285	mdsA,mdsB
Salmonella enterica	48	Montevideo	Mexico: Sinaloa	river water	environmental/other	Surface water	SAMN10261302	fosA7,mdsA,mdsB
Salmonella enterica	52	Montevideo	Mexico: Sinaloa	river water	environmental/other	Surface water	SAMN10261305	fosA7,mdsA,mdsB
Salmonella enterica	26	Montevideo	Mexico: Sinaloa	river water	environmental/other	Surface water	SAMN10261286	fosA7,mdsA,mdsB
Salmonella enterica	15	Montevideo	Mexico: Sinaloa	river water	environmental/other	Surface water	SAMN10261276	floR,fosA7,mdsA,mdsB,tet(A)
Salmonella enterica	CFSAN039541	Muenchen	Mexico	river water	environmental/other	Surface water	SAMN04155466	mdsA,mdsB
Salmonella enterica	42	Muenster	Mexico: Sinaloa	river water	environmental/other	Surface water	SAMN10261298	mdsA,mdsB
Salmonella enterica	46	Muenster	Mexico: Sinaloa	river water	environmental/other	Surface water	SAMN10261300	mdsA,mdsB
Salmonella enterica	45	Muenster	Mexico: Sinaloa	river water	environmental/other	Surface water	SAMN10261299	mdsA,mdsB
Salmonella enterica	47	Muenster	Mexico: Sinaloa	river water	environmental/other	Surface water	SAMN10261301	mdsA,mdsB
Salmonella enterica	50	Muenster	Mexico: Sinaloa	river water	environmental/other	Surface water	SAMN10261304	mdsA,mdsB
Salmonella enterica	31	Oranienburg	Mexico: Sinaloa	river water	environmental/other	Surface water	SAMN10261291	mdsA,mdsB
Salmonella enterica	312	Oranienburg	Mexico: Sinaloa	river water	environmental/other	Surface water	SAMN10261432	mdsA,mdsB
Salmonella enterica	CFSAN039540	Oranienburg	Mexico	river water	environmental/other	Surface water	SAMN04155465	mdsA,mdsB
Salmonella enterica	87	Oranienburg	Mexico: Sinaloa	river water	environmental/other	Surface water	SAMN10261332	mdsA,mdsB
Salmonella enterica	CFSAN039514	Oranienburg	Mexico	river water	environmental/other	Surface water	SAMN04155436	mdsA,mdsB
Salmonella enterica	4	Oranienburg	Mexico: Sinaloa	river water	environmental/other	Surface water	SAMN10261266	mdsA,mdsB
Salmonella enterica	CFSAN047350	Oranienburg	Mexico	river water	environmental/other	Surface water	SAMN11958488	mdsA,mdsB
Salmonella enterica	CFSAN039530	Oranienburg	Mexico	river water	environmental/other	Surface water	SAMN04155452	mdsA,mdsB
Salmonella enterica	111	Oranienburg	Mexico: Sinaloa	river water	environmental/other	Surface water	SAMN10261347	mdsA,mdsB
Salmonella enterica	100	Oranienburg	Mexico: Sinaloa	river water	environmental/other	Surface water	SAMN10261338	mdsA,mdsB
Salmonella enterica	CFSAN039520	Oranienburg	Mexico	river water	environmental/other	Surface water	SAMN04155442	mdsA,mdsB
Salmonella enterica	22	Oranienburg	Mexico: Sinaloa	river water	environmental/other	Surface water	SAMN10261282	mdsA,mdsB
Salmonella enterica	20	Oranienburg	Mexico: Sinaloa	river water	environmental/other	Surface water	SAMN10261280	mdsA,mdsB
Salmonella enterica	CFSAN039523	Oranienburg	Mexico	river water	environmental/other	Surface water	SAMN04155445	mdsA,mdsB
Salmonella enterica	61	Oranienburg	Mexico: Sinaloa	river water	environmental/other	Surface water	SAMN10261311	mdsA,mdsB
Salmonella enterica	94	Oranienburg	Mexico: Sinaloa	river water	environmental/other	Surface water	SAMN10261335	mdsA,mdsB
Salmonella enterica	CFSAN039531	Oranienburg	Mexico	river water	environmental/other	Surface water	SAMN04155453	mdsA,mdsB
Salmonella enterica	105	Oranienburg	Mexico: Sinaloa	river water	environmental/other	Surface water	SAMN10261343	mdsA,mdsB
Salmonella enterica	CFSAN039532	Oranienburg	Mexico	river water	environmental/other	Surface water	SAMN04155454	mdsA,mdsB
Salmonella enterica	106	Oranienburg	Mexico: Sinaloa	river water	environmental/other	Surface water	SAMN10261344	mdsA,mdsB
Salmonella enterica	86	Oranienburg	Mexico: Sinaloa	river water	environmental/other	Surface water	SAMN10261331	mdsA,mdsB
Salmonella enterica	108	Oranienburg	Mexico: Sinaloa	river water	environmental/other	Surface water	SAMN10261345
Salmonella enterica	309	Oranienburg	Mexico: Sinaloa	river water	environmental/other	Surface water	SAMN10261429	mdsA,mdsB
Salmonella enterica	307	Oranienburg	Mexico: Sinaloa	river water	environmental/other	Surface water	SAMN10261427	mdsA,mdsB
Salmonella enterica	308	Oranienburg	Mexico: Sinaloa	river water	environmental/other	Surface water	SAMN10261428	mdsA,mdsB
Salmonella enterica	CFSAN039538	Oranienburg	Mexico	river water	environmental/other	Surface water	SAMN04155463	mdsA,mdsB
Salmonella enterica	66	Oranienburg	Mexico: Sinaloa	river water	environmental/other	Surface water	SAMN10261315	mdsA,mdsB
Salmonella enterica	110	Oranienburg	Mexico: Sinaloa	river water	environmental/other	Surface water	SAMN10261346	mdsA,mdsB
Salmonella enterica	71	Oranienburg	Mexico: Sinaloa	river water	environmental/other	Surface water	SAMN10261319	mdsA,mdsB
Salmonella enterica	14	Oranienburg	Mexico: Sinaloa	river water	environmental/other	Surface water	SAMN10261275	mdsA,mdsB
Salmonella enterica	CFSAN039521	Oranienburg	Mexico	river water	environmental/other	Surface water	SAMN04155443	mdsA,mdsB
Salmonella enterica	29	Oranienburg	Mexico: Sinaloa	river water	environmental/other	Surface water	SAMN10261289	mdsA,mdsB
Salmonella enterica	CFSAN039525	Oranienburg	Mexico	river water	environmental/other	Surface water	SAMN04155447	mdsA,mdsB
Salmonella enterica	69	Oranienburg	Mexico: Sinaloa	river water	environmental/other	Surface water	SAMN10261317	mdsA,mdsB
Salmonella enterica	CFSAN039518	Oranienburg	Mexico	river water	environmental/other	Surface water	SAMN04155440	mdsA,mdsB
Salmonella enterica	CFSAN039515	Oranienburg	Mexico	river water	environmental/other	Surface water	SAMN04155437	mdsA,mdsB
Salmonella enterica	CFSAN039516	Oranienburg	Mexico	river water	environmental/other	Surface water	SAMN04155438	mdsA,mdsB
Salmonella enterica	CFSAN039522	Oranienburg	Mexico	river water	environmental/other	Surface water	SAMN04155444	mdsA,mdsB
Salmonella enterica	CFSAN039529	Oranienburg	Mexico	river water	environmental/other	Surface water	SAMN04155451	mdsA,mdsB
Salmonella enterica	CFSAN039528	Oranienburg	Mexico	river water	environmental/other	Surface water	SAMN04155450	mdsA,mdsB
Salmonella enterica	CFSAN039527	Oranienburg	Mexico	river water	environmental/other	Surface water	SAMN04155449	mdsA,mdsB
Salmonella enterica	CFSAN039536	Oranienburg	Mexico	river water	environmental/other	Surface water	SAMN04155461	mdsA,mdsB
Salmonella enterica	13	Oranienburg	Mexico: Sinaloa	river water	environmental/other	Surface water	SAMN10261274	mdsA,mdsB
Salmonella enterica	12	Oranienburg	Mexico: Sinaloa	river water	environmental/other	Surface water	SAMN10261273	mdsA,mdsB
Salmonella enterica	30	Oranienburg	Mexico: Sinaloa	river water	environmental/other	Surface water	SAMN10261290	mdsA,mdsB
Salmonella enterica	72	Oranienburg	Mexico: Sinaloa	river water	environmental/other	Surface water	SAMN10261320	mdsA,mdsB
Salmonella enterica	76	Oranienburg	Mexico: Sinaloa	river water	environmental/other	Surface water	SAMN10261324	mdsA,mdsB
Salmonella enterica	60	Oranienburg	Mexico: Sinaloa	river water	environmental/other	Surface water	SAMN10261310	mdsA,mdsB
Salmonella enterica	8	Oranienburg	Mexico: Sinaloa	river water	environmental/other	Surface water	SAMN10261269	mdsA,mdsB
Salmonella enterica	82	Oranienburg	Mexico: Sinaloa	river water	environmental/other	Surface water	SAMN10261328	mdsA,mdsB
Salmonella enterica	17	Oranienburg	Mexico: Sinaloa	river water	environmental/other	Surface water	SAMN10261278	mdsA,mdsB
Salmonella enterica	73	Pomona	Mexico: Sinaloa	river water	environmental/other	Surface water	SAMN10261321	mdsA,mdsB
Salmonella enterica	75	Pomona	Mexico: Sinaloa	river water	environmental/other	Surface water	SAMN10261323	mdsA,mdsB
Salmonella enterica	104	Pomona	Mexico: Sinaloa	river water	environmental/other	Surface water	SAMN10261342	mdsA,mdsB
Salmonella enterica	95	Pomona	Mexico: Sinaloa	river water	environmental/other	Surface water	SAMN10261336	mdsA,mdsB
Salmonella enterica	85	Pomona	Mexico: Sinaloa	river water	environmental/other	Surface water	SAMN10261330	mdsA,mdsB
Salmonella enterica	CFSAN039526	Pomona	Mexico	river water	environmental/other	Surface water	SAMN04155448	mdsA,mdsB
Salmonella enterica	103	Poona	Mexico: Sinaloa	river water	environmental/other	Surface water	SAMN10261341	mdsA,mdsB
Salmonella enterica	79	Poona	Mexico: Sinaloa	river water	environmental/other	Surface water	SAMN10261326	mdsA,mdsB
Salmonella enterica	58	Poona	Mexico: Sinaloa	river water	environmental/other	Surface water	SAMN10261308	mdsA,mdsB
Salmonella enterica	101	Poona	Mexico: Sinaloa	river water	environmental/other	Surface water	SAMN10261339	mdsA,mdsB
Salmonella enterica	78	Poona	Mexico: Sinaloa	river water	environmental/other	Surface water	SAMN10261325	mdsA,mdsB
Salmonella enterica	84	Saintpaul	Mexico: Sinaloa	river water	environmental/other	Surface water	SAMN10261329	mdsA,mdsB
Salmonella enterica	102	Saintpaul	Mexico: Sinaloa	river water	environmental/other	Surface water	SAMN10261340	mdsA,mdsB
Salmonella enterica	67	Saintpaul	Mexico: Sinaloa	river water	environmental/other	Surface water	SAMN10261316	mdsA,mdsB
Salmonella enterica	21	Saintpaul	Mexico: Sinaloa	river water	environmental/other	Surface water	SAMN10261281	mdsA,mdsB
Salmonella enterica	18	Saintpaul	Mexico: Sinaloa	river water	environmental/other	Surface water	SAMN10261279	mdsA,mdsB
Salmonella enterica	5	Saintpaul	Mexico: Sinaloa	river water	environmental/other	Surface water	SAMN10261267	mdsA,mdsB
Salmonella enterica	CFSAN047351	Saintpaul	Mexico	river water	environmental/other	Surface water	SAMN11956128	mdsA,mdsB
Salmonella enterica	62	Saintpaul	Mexico: Sinaloa	river water	environmental/other	Surface water	SAMN10261312	mdsA,mdsB
Salmonella enterica	63	Saintpaul	Mexico: Sinaloa	river water	environmental/other	Surface water	SAMN10261313	mdsA,mdsB
Salmonella enterica	70	Saintpaul	Mexico: Sinaloa	river water	environmental/other	Surface water	SAMN10261318	mdsA,mdsB
Salmonella enterica	16	Saintpaul	Mexico: Sinaloa	river water	environmental/other	Surface water	SAMN10261277	mdsA,mdsB
Salmonella enterica	CFSAN039537	Sandiego	Mexico	river water	environmental/other	Surface water	SAMN04155462	mdsA,mdsB
Salmonella enterica	CFSAN039535	Stanley	Mexico	river water	environmental/other	Surface water	SAMN04155460	aadA2,aph(3'')-Ib,aph(3')-IIa,aph(6)-Id,blaTEM-1,ble,dfrA12,mdsA,mdsB,sul1
Salmonella enterica	27	Thompson	Mexico: Sinaloa	river water	environmental/other	Surface water	SAMN10261287	mdsA,mdsB
Salmonella enterica	7	Thompson	Mexico: Sinaloa	river water	environmental/other	Surface water	SAMN10261268	mdsA,mdsB
Salmonella enterica	37	Weltevreden	Mexico: Sinaloa	river water	environmental/other	Surface water	SAMN10261296	mdsA,mdsB
Salmonella enterica	49	Weltevreden	Mexico: Sinaloa	river water	environmental/other	Surface water	SAMN10261303	mdsA,mdsB
Salmonella enterica	32	Weltevreden	Mexico: Sinaloa	river water	environmental/other	Surface water	SAMN10261292	mdsA,mdsB
Salmonella enterica	3	Weltevreden	Mexico: Sinaloa	river water	environmental/other	Surface water	SAMN10261265	mdsA,mdsB
Salmonella enterica	CFSAN047349	Weltevreden	Mexico	river water	environmental/other	Surface water	SAMN11958154	mdsA,mdsB
Salmonella enterica	MPSPSA1911-2		Mexico	river water	environmental/other	Surface water	SAMN13991543	mdsA,mdsB
Salmonella enterica	MPSPSA1992-3		Mexico	river water	environmental/other	Surface water	SAMN14008172	mdsA,mdsB
Salmonella enterica	MPSPSA1987-4		Mexico	river water	environmental/other	Surface water	SAMN14008237	mdsA,mdsB
Salmonella enterica	MPSPSA1998-2		Mexico	river water	environmental/other	Surface water	SAMN14008225	mdsA,mdsB
Salmonella enterica	MPSPSA19104-3		Mexico	river water	environmental/other	Surface water	SAMN14008493	mdsA,mdsB
Salmonella enterica	MPSPSA1954-3		Mexico	river water	environmental/other	Surface water	SAMN14008570	mdsA,mdsB,qnrB19
Salmonella enterica	MPSPSA1972		Mexico	river water	environmental/other	Surface water	SAMN14008631	mdsA,mdsB
Salmonella enterica	MPSPSA1928-2		Mexico	river water	environmental/other	Surface water	SAMN13721887	mdsA,mdsB
Salmonella enterica	MPSPSA1928-1		Mexico	river water	environmental/other	Surface water	SAMN13721931	mdsA,mdsB
Salmonella enterica	MPSPSA1928-3		Mexico	river water	environmental/other	Surface water	SAMN13722004	mdsA,mdsB
Salmonella enterica	MPSPSA1932-4		Mexico	river water	environmental/other	Surface water	SAMN13734774	mdsA,mdsB
Salmonella enterica	MPSPSA1983-2		Mexico	river water	environmental/other	Surface water	SAMN14008178	fosA7.2,mdsA,mdsB
Salmonella enterica	MPSPSA1984-1		Mexico	river water	environmental/other	Surface water	SAMN14008197	fosA7.2,mdsA,mdsB
Salmonella enterica	MPSPSA1987-3		Mexico	river water	environmental/other	Surface water	SAMN14008233	mdsA,mdsB
Salmonella enterica	MPSPSA1945-1		Mexico	river water	environmental/other	Surface water	SAMN14008538	mdsA,mdsB
Salmonella enterica	MPSPSA1941-3		Mexico	river water	environmental/other	Surface water	SAMN13721843	mdsA,mdsB,qnrB19
Salmonella enterica	MPSPSA1940-4		Mexico	river water	environmental/other	Surface water	SAMN13719080	mdsA,mdsB
Salmonella enterica	MPSPSA1940-1		Mexico	river water	environmental/other	Surface water	SAMN13721891	aadA2,blaCARB-2,dfrA1,floR,mdsA,mdsB,mph(A),qnrA1,sul1,tet(A)
Salmonella enterica	MPSPSA1940-2		Mexico	river water	environmental/other	Surface water	SAMN13721926	aadA2,blaCARB-2,dfrA1,floR,mdsA,mdsB,mph(A),qnrA1,sul1,tet(A)
Salmonella enterica	MPSPSA1987-2		Mexico	river water	environmental/other	Surface water	SAMN14007972	mdsA,mdsB
Salmonella enterica	MPSPSA1985-2		Mexico	river water	environmental/other	Surface water	SAMN14008218	aadA2,blaCARB-2,dfrA1,floR,mdsA,mdsB,mph(A),qnrA1,sul1,tet(A)
Salmonella enterica	CFSAN102206		Mexico	river water	environmental/other	Surface water	SAMN14145870	mdsA,mdsB
Salmonella enterica	CFSAN102203		Mexico	river water	environmental/other	Surface water	SAMN14145884	mdsA,mdsB
Salmonella enterica	MPSPSA1917-3		Mexico	river water	environmental/other	Surface water	SAMN13981979	mdsA,mdsB
Salmonella enterica	MPSPSA1917-1		Mexico	river water	environmental/other	Surface water	SAMN13991581	mdsA,mdsB
Salmonella enterica	MPSPSA1988-1		Mexico	river water	environmental/other	Surface water	SAMN14008238	mdsA,mdsB
Salmonella enterica	MPSPSA1958-1		Mexico	river water	environmental/other	Surface water	SAMN14008583	mdsA,mdsB
Salmonella enterica	MPSPSA1971-2		Mexico	river water	environmental/other	Surface water	SAMN14008630	mdsA,mdsB
Salmonella enterica	MPSPSA1936		Mexico	river water	environmental/other	Surface water	SAMN13721829
Salmonella enterica	MPSPSA1938		Mexico	river water	environmental/other	Surface water	SAMN13734799	mdsA,mdsB
Salmonella enterica	MPSPSA1942-3		Mexico	river water	environmental/other	Surface water	SAMN13721927	mdsA,mdsB
Salmonella enterica	MPSPSA1942-1		Mexico	river water	environmental/other	Surface water	SAMN13719136	mdsA,mdsB
Salmonella enterica	MPSPSA1991-1		Mexico	river water	environmental/other	Surface water	SAMN14007965	mdsA,mdsB
Salmonella enterica	CFSAN102179		Mexico	river water	environmental/other	Surface water	SAMN14145932	fosA7.2,mdsA,mdsB
Salmonella enterica	MPSPSA1911-1		Mexico	river water	environmental/other	Surface water	SAMN13986521	mdsA,mdsB
Salmonella enterica	CFSAN102209		Mexico	river water	environmental/other	Surface water	SAMN14145865	fosA7.2,mdsA,mdsB
Salmonella enterica	MPSPSA1995-1		Mexico	river water	environmental/other	Surface water	SAMN14008200	mdsA,mdsB,qnrB19
Salmonella enterica	CFSAN102166		Mexico	river water	environmental/other	Surface water	SAMN14145895	aph(3'')-Ib,aph(3')-Id,aph(6)-Id,mdsA,mdsB,qnrB19,sul2,tet(A)
Salmonella enterica	MPSPSA1992-2		Mexico	river water	environmental/other	Surface water	SAMN14008171	fosA7.4,mdsA,mdsB
Salmonella enterica	MPSPSA19104-2		Mexico	river water	environmental/other	Surface water	SAMN14008194	fosA7.4,mdsA,mdsB
Salmonella enterica	MPSPSA1956-2		Mexico	river water	environmental/other	Surface water	SAMN14008557	fosA7.4,mdsA,mdsB
Salmonella enterica	MPSPSA1956-1		Mexico	river water	environmental/other	Surface water	SAMN14008564	fosA7.4,mdsA,mdsB
Salmonella enterica	CFSAN102200		Mexico	river water	environmental/other	Surface water	SAMN14145887	fosA7.4,mdsA,mdsB
Salmonella enterica	CFSAN102202		Mexico	river water	environmental/other	Surface water	SAMN14145896	fosA7.4,mdsA,mdsB
Salmonella enterica	CFSAN102204		Mexico	river water	environmental/other	Surface water	SAMN14145894	fosA7.4,mdsA,mdsB
Salmonella enterica	MPSPSA19100		Mexico	river water	environmental/other	Surface water	SAMN14008221	mdsA,mdsB,qnrB19
Salmonella enterica	CFSAN102147		Mexico	river water	environmental/other	Surface water	SAMN14145886	mdsA,mdsB,qnrB19
Salmonella enterica	CFSAN102168		Mexico	river water	environmental/other	Surface water	SAMN14145903	mdsA,mdsB,qnrB19
Salmonella enterica	CFSAN102169		Mexico	river water	environmental/other	Surface water	SAMN14145934	mdsA,mdsB,qnrB19
Salmonella enterica	MPSPSA1912-1		Mexico	river water	environmental/other	Surface water	SAMN13991589	mdsA,mdsB
Salmonella enterica	MPSPSA1912-2		Mexico	river water	environmental/other	Surface water	SAMN13991963	mdsA,mdsB
Salmonella enterica	MPSPSA1970		Mexico	river water	environmental/other	Surface water	SAMN14008648	mdsA,mdsB
Salmonella enterica	CFSAN102148		Mexico	river water	environmental/other	Surface water	SAMN14145890	blaTEM-1,mdsA,mdsB,qnrB19,tet(A)
Salmonella enterica	MPSPSA1918-3		Mexico	river water	environmental/other	Surface water	SAMN13981981	aadA2,aadA2,aph(3'')-Ib,aph(6)-Id,blaCMY-2,bleO,dfrA12,floR,gyrA_S83Y=POINT,mdsA,mdsB,oqxA,oqxB,sul2,sul3,tet(A)
Salmonella enterica	MPSPSA1954-1		Mexico	river water	environmental/other	Surface water	SAMN14008550	gyrA_S83F=POINT,mdsA,mdsB
Salmonella enterica	MPSPSA1954-2		Mexico	river water	environmental/other	Surface water	SAMN14008551	gyrA_S83F=POINT,mdsA,mdsB
Salmonella enterica	CFSAN102149		Mexico	river water	environmental/other	Surface water	SAMN14145888	mdsA,mdsB,qnrB19
Salmonella enterica	CFSAN102150		Mexico	river water	environmental/other	Surface water	SAMN14145911	mdsA,mdsB,qnrB19
Salmonella enterica	CFSAN102182		Mexico	river water	environmental/other	Surface water	SAMN14145853	aac(2')-IIa,fosA7.4,mdsA,mdsB
Salmonella enterica	CFSAN102210		Mexico	river water	environmental/other	Surface water	SAMN14145860	aac(2')-IIa,fosA7.4,mdsA,mdsB
Salmonella enterica	CFSAN102201		Mexico	river water	environmental/other	Surface water	SAMN14145923	aac(2')-IIa,fosA7.4,mdsA,mdsB
Salmonella enterica	MPSPSA1940-3		Mexico	river water	environmental/other	Surface water	SAMN13719100	mdsA,mdsB
Salmonella enterica	MPSPSA1956-3		Mexico	river water	environmental/other	Surface water	SAMN14008548	mdsA,mdsB
Salmonella enterica	MPSPSA1956-4		Mexico	river water	environmental/other	Surface water	SAMN14008629	mdsA,mdsB
Salmonella enterica	CFSAN102207		Mexico	river water	environmental/other	Surface water	SAMN14145877	gyrA_S83Y=POINT,mdsA,mdsB
Salmonella enterica	CFSAN102208		Mexico	river water	environmental/other	Surface water	SAMN14145891	gyrA_S83Y=POINT,mdsA,mdsB
Salmonella enterica	MPSPSA1945-2		Mexico	river water	environmental/other	Surface water	SAMN14008539	aph(3'')-Ib,aph(6)-Id,aph(6)-Id,floR,gyrA_S83F=POINT,mdsA,mdsB,sul2,tet(A)
Salmonella enterica	MPSPSA1944-4		Mexico	river water	environmental/other	Surface water	SAMN14008532	aadA2,aph(3'')-Ib,aph(6)-Id,aph(6)-Id,blaCMY-2,bleO,dfrA12,floR,mdsA,mdsB,qnrB19,sul2,tet(A)
Salmonella enterica	MPSPSA1945-3		Mexico	river water	environmental/other	Surface water	SAMN14008529	aadA2,aph(3'')-Ib,aph(6)-Id,blaCMY-2,bleO,dfrA12,floR,mdsA,mdsB,qnrB19,sul2,tet(A)
Salmonella enterica	MPSPSA1916-1		Mexico	river water	environmental/other	Surface water	SAMN13981988	mdsA,mdsB
Salmonella enterica	MPSPSA1917-2		Mexico	river water	environmental/other	Surface water	SAMN13991593	mdsA,mdsB
Salmonella enterica	MPSPSA1920-1		Mexico	river water	environmental/other	Surface water	SAMN13991663	mdsA,mdsB
Salmonella enterica	MPSPSA1918-1		Mexico	river water	environmental/other	Surface water	SAMN13991756	mdsA,mdsB
Salmonella enterica	MPSPSA1918-2		Mexico	river water	environmental/other	Surface water	SAMN13991898	mdsA,mdsB
Salmonella enterica	MPSPSA1916-2		Mexico	river water	environmental/other	Surface water	SAMN13991927	mdsA,mdsB
Salmonella enterica	MPSPSA1999		Mexico	river water	environmental/other	Surface water	SAMN14008190	aph(3'')-Ib,aph(6)-Id,blaTEM-1,bleO,floR,mdsA,mdsB,oqxA,oqxB,qnrB19,sul2,tet(A)
Salmonella enterica	CFSAN102142		Mexico	river water	environmental/other	Surface water	SAMN14145862	mdsA,mdsB
Salmonella enterica	CFSAN102199		Mexico	river water	environmental/other	Surface water	SAMN14145889	mdsA,mdsB
Salmonella enterica	MPSPSA1919-3		Mexico	river water	environmental/other	Surface water	SAMN13991744	aac(3)-IId,aadA1,aadA1,aadA5,aph(3'')-Ib,aph(6)-Id,blaTEM-1,dfrA17,floR,lnu(F),mdsA,mdsB,oqxA,oqxB,qnrB19,sul2,tet(A)
Salmonella enterica	CFSAN102167		Mexico	river water	environmental/other	Surface water	SAMN14145902	mdsA,mdsB
Salmonella enterica	MPSPSA1990-3		Mexico	river water	environmental/other	Surface water	SAMN14007974	mdsA,mdsB,qnrB19
Salmonella enterica	MPSPSA1976-1		Mexico	river water	environmental/other	Surface water	SAMN14009868	mdsA,mdsB,qnrB19
Salmonella enterica	MPSPSA1990-2		Mexico	river water	environmental/other	Surface water	SAMN14007863	mdsA,mdsB
Salmonella enterica	MPSPSA1994-2		Mexico	river water	environmental/other	Surface water	SAMN14007859	aac(3)-IId,aadA2,aph(3'')-Ib,aph(6)-Id,blaCMY-2,bleO,dfrA12,floR,mdsA,mdsB,sul2,tet(A)
Salmonella enterica	MPSPSA1994-3		Mexico	river water	environmental/other	Surface water	SAMN14007870	aac(3)-IId,aadA2,aph(3'')-Ib,aph(6)-Id,blaCMY-2,bleO,dfrA12,floR,mdsA,mdsB,sul2,tet(A)
Salmonella enterica	MPSPSA1933-1		Mexico	river water	environmental/other	Surface water	SAMN13719586	mdsA,mdsB,qnrB19
Salmonella enterica	MPSPSA1919-2		Mexico	river water	environmental/other	Surface water	SAMN13982055	floR,mdsA,mdsB,tet(A)
Salmonella enterica	MPSPSA1919-4		Mexico	river water	environmental/other	Surface water	SAMN13991894	floR,mdsA,mdsB,tet(A)
Salmonella enterica	MPSPSA1953-3		Mexico	river water	environmental/other	Surface water	SAMN14008554	aac(6')-Ib-cr5,aadA16,aadA1,aadA1,aadA2,arr-3,cmlA1,dfrA27,floR,mdsA,mdsB,qnrB6,sul1,sul3,tet(A)
Salmonella enterica	CFSAN102184		Mexico	river water	environmental/other	Surface water	SAMN14145859	aac(6')-Ib-cr5,aadA16,aadA1,aadA1,aadA2,arr-3,cmlA1,dfrA27,floR,mdsA,mdsB,qnrB6,sul1,sul3,tet(A)
Salmonella enterica	CFSAN102183		Mexico	river water	environmental/other	Surface water	SAMN14145858	aac(6')-Ib-cr5,aadA16,aadA1,aadA2,arr-3,cmlA1,dfrA27,floR,mdsA,mdsB,qnrB6,sul1,sul3,tet(A)
Salmonella enterica	CFSAN102181		Mexico	river water	environmental/other	Surface water	SAMN14145919	aac(6')-Ib-cr5,aadA16,aadA1,aadA1,aadA2,arr-3,cmlA1,dfrA27,floR,mdsA,mdsB,qnrB6,sul1,sul3,sul3,tet(A)
Salmonella enterica	MPSPSA1941-1		Mexico	river water	environmental/other	Surface water	SAMN13719087	gyrA_S83Y=POINT,mdsA,mdsB
Salmonella enterica	CFSAN102180		Mexico	river water	environmental/other	Surface water	SAMN14145918	aadA2,fosA7.3,mdsA,mdsB,qnrB19,sul1,tet(A)
Salmonella enterica	CFSAN102177		Mexico	river water	environmental/other	Surface water	SAMN14145935	aadA2,fosA7.3,mdsA,mdsB,qnrB19,sul1,tet(A)
Salmonella enterica	CFSAN102178		Mexico	river water	environmental/other	Surface water	SAMN14145925	aadA2,fosA7.3,mdsA,mdsB,qnrB19,sul1,tet(A)
Salmonella enterica	CFSAN039533		Mexico	river water	environmental/other	Surface water	SAMN04155455
Salmonella enterica	MPSPSA1927-3		Mexico	river water	environmental/other	Surface water	SAMN13721930	mdsA,mdsB
Salmonella enterica	MPSPSA1927-1		Mexico	river water	environmental/other	Surface water	SAMN13721952	mdsA,mdsB
Salmonella enterica	MPSPSA1927-2		Mexico	river water	environmental/other	Surface water	SAMN13722002	mdsA,mdsB
Salmonella enterica	MPSPSA1919-1		Mexico	river water	environmental/other	Surface water	SAMN13989988	mdsA,mdsB
Salmonella enterica	MPSPSA1955-2		Mexico	river water	environmental/other	Surface water	SAMN14008574	mdsA,mdsB
Salmonella enterica	MPSPSA1955-1		Mexico	river water	environmental/other	Surface water	SAMN14008580	mdsA,mdsB
Salmonella enterica	MPSPSA1986-1		Mexico	river water	environmental/other	Surface water	SAMN14008232	mdsA,mdsB
Salmonella enterica	MPSPSA1957-2		Mexico	river water	environmental/other	Surface water	SAMN14008582	mdsA,mdsB
Salmonella enterica	MPSPSA1957-1		Mexico	river water	environmental/other	Surface water	SAMN14008588	mdsA,mdsB
Salmonella enterica	MPSPSA1920-2		Mexico	river water	environmental/other	Surface water	SAMN13981971	fosA7.2,mdsA,mdsB
Salmonella enterica	CFSAN102198		Mexico	river water	environmental/other	Surface water	SAMN14145885	fosA7.2,mdsA,mdsB
Salmonella enterica	CFSAN102205		Mexico	river water	environmental/other	Surface water	SAMN14145872	fosA7.2,mdsA,mdsB
Salmonella enterica	CFSAN102197		Mexico	river water	environmental/other	Surface water	SAMN14145908	fosA7.2,mdsA,mdsB
Salmonella enterica	MPSPSA1941-2		Mexico	river water	environmental/other	Surface water	SAMN13719082	mdsA,mdsB,qnrB19
Salmonella enterica	MPSPSA1975-2		Mexico	river water	environmental/other	Surface water	SAMN14009870	mdsA,mdsB,qnrB19
Salmonella enterica	MPSPSA1975-3		Mexico	river water	environmental/other	Surface water	SAMN14009871	mdsA,mdsB,qnrB19
Salmonella enterica	MPSPSA19105-1		Mexico	river water	environmental/other	Surface water	SAMN14008173	mdsA,mdsB
Salmonella enterica	MPSPSA1997-1		Mexico	water pond	environmental/other	Surface water	SAMN14007968	mdsA,mdsB
Salmonella enterica	MPSPSA1996-1		Mexico	water pond	environmental/other	Surface water	SAMN14007960	mdsA,mdsB
Salmonella enterica	MPSPSA1996-2		Mexico	water pond	environmental/other	Surface water	SAMN14007966	mdsA,mdsB
Salmonella enterica	MPSPSA1960-2		Mexico	dam	environmental/other	Surface water	SAMN14008628	mdsA,mdsB
Salmonella enterica	MPSPSA1960-1		Mexico	dam	environmental/other	Surface water	SAMN14008598	mdsA,mdsB
Salmonella enterica	MPSPSA1973-1		Mexico	water pond	environmental/other	Surface water	SAMN14008638	mdsA,mdsB
Salmonella enterica	MPSPSA1966		Mexico	dam	environmental/other	Surface water	SAMN14008637	fosA7,mdsA,mdsB
Salmonella enterica	MPSPSA1965-2		Mexico	dam	environmental/other	Surface water	SAMN14008650	mdsA,mdsB
Salmonella enterica	MPSPSA1971-1		Mexico	dam	environmental/other	Surface water	SAMN14008714	mdsA,mdsB
Salmonella enterica	CFSAN102145		Mexico	lake	environmental/other	Surface water	SAMN14145907	mdsA,mdsB
Salmonella enterica	CFSAN102144		Mexico	lake	environmental/other	Surface water	SAMN14145921	mdsA,mdsB
Salmonella enterica	MPSPSA1933-2		Mexico	lake	environmental/other	Surface water	SAMN13719580	fosA7,mdsA,mdsB
Salmonella enterica	MPSPSA1928-4		Mexico	dam	environmental/other	Surface water	SAMN13722024	mdsA,mdsB
Salmonella enterica	CFSAN102196		Mexico	dam	environmental/other	Surface water	SAMN14145909	fosA7.2,mdsA,mdsB
Salmonella enterica	MPSPSA1915		Mexico	dam	environmental/other	Surface water	SAMN13991619	mdsA,mdsB
Salmonella enterica	CFSAN102190		Mexico	dam	environmental/other	Surface water	SAMN14145864	mdsA,mdsB
Salmonella enterica	MPSPSA1994-1		Mexico	water pond	environmental/other	Surface water	SAMN14007877	dfrA1,floR,mdsA,mdsB,mph(A),sul1,tet(A)
Salmonella enterica	CFSAN102191		Mexico	dam	environmental/other	Surface water	SAMN14145892	aadA2,blaCARB-2,dfrA1,floR,mdsA,mdsB,mph(A),qnrA1,sul1,tet(A)
Salmonella enterica	CFSAN102153		Mexico	dam	environmental/other	Surface water	SAMN14145926	aadA2,blaCARB-2,dfrA1,floR,mdsA,mdsB,mph(A),qnrA1,sul1,tet(A)
Salmonella enterica	CFSAN102152		Mexico	dam	environmental/other	Surface water	SAMN14145924	aadA2,blaCARB-2,dfrA1,floR,mdsA,mdsB,mph(A),qnrA1,sul1,tet(A)
Salmonella enterica	MPSPSA1959-2		Mexico	dam	environmental/other	Surface water	SAMN14008591	mdsA,mdsB
Salmonella enterica	MPSPSA1973-2		Mexico	dam	environmental/other	Surface water	SAMN14008639	mdsA,mdsB
Salmonella enterica	MPSPSA1950-2		Mexico	lake	environmental/other	Surface water	SAMN14008520	mdsA,mdsB
Salmonella enterica	MPSPSA1950-1		Mexico	dam	environmental/other	Surface water	SAMN14008534	mdsA,mdsB
Salmonella enterica	CFSAN102158		Mexico	water pond	environmental/other	Surface water	SAMN14145873	mdsA,mdsB
Salmonella enterica	CFSAN102159		Mexico	water pond	environmental/other	Surface water	SAMN14145871	mdsA,mdsB
Salmonella enterica	MPSPSA1935		Mexico	lake	environmental/other	Surface water	SAMN13721826
Salmonella enterica	MPSPSA1967-2		Mexico	dam	environmental/other	Surface water	SAMN14008636	fosA7,mdsA,mdsB
Salmonella enterica	MPSPSA1967-1		Mexico	dam	environmental/other	Surface water	SAMN14008635	fosA7,mdsA,mdsB
Salmonella enterica	MPSPSA1929-1		Mexico	dam	environmental/other	Surface water	SAMN13734717	mdsA,mdsB
Salmonella enterica	MPSPSA1942-4		Mexico	dam	environmental/other	Surface water	SAMN13721890	mdsA,mdsB
Salmonella enterica	CFSAN102146		Mexico	lake	environmental/other	Surface water	SAMN14145897	mdsA,mdsB
Salmonella enterica	MPSPSA1995-2		Mexico	water pond	environmental/other	Surface water	SAMN14007958	mdsA,mdsB,qnrB19
Salmonella enterica	MPSPSA1962-1		Mexico	dam	environmental/other	Surface water	SAMN14008575	mdsA,mdsB
Salmonella enterica	MPSPSA19106-3		Mexico	water pond	environmental/other	Surface water	SAMN14008149	fosA7.2,mdsA,mdsB
Salmonella enterica	MPSPSA19106-2		Mexico	water pond	environmental/other	Surface water	SAMN14008244	fosA7.2,mdsA,mdsB
Salmonella enterica	MPSPSA1953-2		Mexico	lake	environmental/other	Surface water	SAMN14008558	fosA7.4,mdsA,mdsB
Salmonella enterica	MPSPSA1953-1		Mexico	lake	environmental/other	Surface water	SAMN14008569	fosA7.4,mdsA,mdsB
Salmonella enterica	MPSPSA1962-2		Mexico	dam	environmental/other	Surface water	SAMN14008584	fosA7.4,mdsA,mdsB
Salmonella enterica	MPSPSA1963		Mexico	dam	environmental/other	Surface water	SAMN14008585	fosA7.4,mdsA,mdsB
Salmonella enterica	CFSAN102160		Mexico	water pond	environmental/other	Surface water	SAMN14145905	mdsA,mdsB
Salmonella enterica	CFSAN102151		Mexico	dam	environmental/other	Surface water	SAMN14145912	mdsA,mdsB
Salmonella enterica	MPSPSA197		Mexico	dam	environmental/other	Surface water	SAMN13991615	mdsA,mdsB,tet(C)
Salmonella enterica	MPSPSA196-3		Mexico	dam	environmental/other	Surface water	SAMN13991611	mdsA,mdsB,tet(C)
Salmonella enterica	MPSPSA196-4		Mexico	dam	environmental/other	Surface water	SAMN13991605	mdsA,mdsB,tet(C)
Salmonella enterica	MPSPSA196-2		Mexico	dam	environmental/other	Surface water	SAMN13991598	mdsA,mdsB,tet(C)
Salmonella enterica	MPSPSA196-1		Mexico	dam	environmental/other	Surface water	SAMN13991664	mdsA,mdsB,tet(C)
Salmonella enterica	MPSPSA1969		Mexico	dam	environmental/other	Surface water	SAMN14008641	aadA2,aph(3'')-Ib,aph(3')-Ia,aph(6)-Id,blaTEM-1,dfrA19,fosA7.2,mcr-9.1,mdsA,mdsB,qnrB2,sul1,tet(D)
Salmonella enterica	MPSPSA1943-4		Mexico	dam	environmental/other	Surface water	SAMN14008526	aadA2,aph(3'')-Ib,aph(6)-Id,blaCMY-2,bleO,dfrA12,floR,mdsA,mdsB,qnrB19,sul2,tet(A)
Salmonella enterica	MPSPSA1943-3		Mexico	dam	environmental/other	Surface water	SAMN14008510	aadA2,aph(3'')-Ib,aph(6)-Id,blaCMY-2,bleO,dfrA12,floR,mdsA,mdsB,qnrB19,sul2,tet(A)
Salmonella enterica	MPSPSA1944-2		Mexico	dam	environmental/other	Surface water	SAMN14008521	aadA2,aph(3'')-Ib,aph(6)-Id,blaCMY-2,bleO,dfrA12,mdsA,mdsB,qnrB19,sul2,tet(A)
Salmonella enterica	MPSPSA1944-3		Mexico	dam	environmental/other	Surface water	SAMN14008522	aadA2,aph(3'')-Ib,aph(6)-Id,blaCMY-2,bleO,dfrA12,floR,mdsA,mdsB,qnrB19,sul2,tet(A)
Salmonella enterica	MPSPSA1944-1		Mexico	dam	environmental/other	Surface water	SAMN14008536	aadA2,aph(3'')-Ib,aph(6)-Id,blaCMY-2,bleO,dfrA12,floR,mdsA,mdsB,qnrB19,sul2,tet(A)
Salmonella enterica	MPSPSA1945-4		Mexico	dam	environmental/other	Surface water	SAMN14008530	aadA2,aph(3'')-Ib,aph(6)-Id,blaCMY-2,bleO,dfrA12,floR,mdsA,mdsB,qnrB19,sul2,tet(A)
Salmonella enterica	CFSAN102163		Mexico	dam	environmental/other	Surface water	SAMN14145857	mdsA,mdsB
Salmonella enterica	CFSAN102165		Mexico	dam	environmental/other	Surface water	SAMN14145869	mdsA,mdsB
Salmonella enterica	CFSAN102164		Mexico	dam	environmental/other	Surface water	SAMN14145868	mdsA,mdsB
Salmonella enterica	CFSAN102162		Mexico	dam	environmental/other	Surface water	SAMN14145933	mdsA,mdsB
Salmonella enterica	CFSAN102189		Mexico	dam	environmental/other	Surface water	SAMN14145867	mdsA,mdsB
Salmonella enterica	MPSPSA1934-1		Mexico	lake	environmental/other	Surface water	SAMN13719582	aadA1,aph(3'')-Ib,aph(6)-Id,mdsA,mdsB,sul1,tet(A)
Salmonella enterica	MPSPSA1934-2		Mexico	lake	environmental/other	Surface water	SAMN13721824	aadA1,aph(3'')-Ib,aph(6)-Id,mdsA,mdsB,sul1,tet(A)
Salmonella enterica	MPSPSA1959-1		Mexico	dam	environmental/other	Surface water	SAMN14008587	mdsA,mdsB
Salmonella enterica	MPSPSA1943-1		Mexico	dam	environmental/other	Surface water	SAMN14008507	gyrA_S83Y=POINT,mdsA,mdsB
Salmonella enterica	MPSPSA1943-2		Mexico	dam	environmental/other	Surface water	SAMN14008516	gyrA_S83Y=POINT,mdsA,mdsB
Salmonella enterica	MPSPSA1983-1		Mexico	water pond	environmental/other	Surface water	SAMN14008220	mdsA,mdsB
Salmonella enterica	CFSAN102193		Mexico	dam	environmental/other	Surface water	SAMN14145900	mdsA,mdsB
Salmonella enterica	CFSAN102192		Mexico	dam	environmental/other	Surface water	SAMN14145899	mdsA,mdsB
Salmonella enterica	CFSAN102194		Mexico	dam	environmental/other	Surface water	SAMN14145914	mdsA,mdsB
Salmonella enterica	CFSAN102195		Mexico	dam	environmental/other	Surface water	SAMN14145920	mdsA,mdsB
Salmonella enterica	MPSPSA1975-1		Mexico	dam	environmental/other	Surface water	SAMN14009867	mdsA,mdsB,qnrB19
Other water sources isolates (n=246)
#Organism Group	Strain	Serovar	Location	Isolation Source	Isolation type		BioSample	AMR genotypes
Salmonella enterica	CFSAN024497	Abaetetuba	Mexico:Sinaloa	water	environmental/other	Other water sources	SAMN03464432	mdsA,mdsB
Salmonella enterica	CFSAN024605	Abaetetuba	Mexico:Sinaloa	water	environmental/other	Other water sources	SAMN03464540	mdsA,mdsB
Salmonella enterica	CFSAN006264	Agona	Mexico:Sinaloa	water	environmental/other	Other water sources	SAMN02335402	aph(3'')-Ib,aph(3'')-Ib,aph(6)-Id,aph(6)-Id,dfrA14,fosA7.2,mdsA,mdsB,qnrB19,sul2,tet(A)
Salmonella enterica	294	Anatum	Mexico: Sinaloa	canal water	environmental/other	Other water sources	SAMN10261415	mdsA,mdsB
Salmonella enterica	296	Anatum	Mexico: Sinaloa	canal water	environmental/other	Other water sources	SAMN10261417	mdsA,mdsB
Salmonella enterica	299	Anatum	Mexico: Sinaloa	canal water	environmental/other	Other water sources	SAMN10261419	mdsA,mdsB
Salmonella enterica	300	Anatum	Mexico: Sinaloa	canal water	environmental/other	Other water sources	SAMN10261420	mdsA,mdsB
Salmonella enterica	301	Anatum	Mexico: Sinaloa	canal water	environmental/other	Other water sources	SAMN10261421	mdsA,mdsB
Salmonella enterica	302	Anatum	Mexico: Sinaloa	canal water	environmental/other	Other water sources	SAMN10261422	mdsA,mdsB
Salmonella enterica	FSE0091	Anatum	Mexico	canal water	environmental/other	Other water sources	SAMN02344940	mdsA,mdsB
Salmonella enterica	CFSAN024491	Anatum	Mexico:Sinaloa	water	environmental/other	Other water sources	SAMN03464426	mdsA,mdsB
Salmonella enterica	CFSAN024486	Berta	Mexico:Sinaloa	water	environmental/other	Other water sources	SAMN03464421	mdsA,mdsB
Salmonella enterica	CFSAN006232	Bovismorbificans	Mexico:Sinaloa	water	environmental/other	Other water sources	SAMN02335370	mdsA,mdsB
Salmonella enterica	CFSAN024489	Carrau	Mexico:Sinaloa	water	environmental/other	Other water sources	SAMN03464424	mdsA,mdsB
Salmonella enterica	CFSAN024560	Claibornei	Mexico:Sinaloa	water	environmental/other	Other water sources	SAMN03464495	mdsA,mdsB
Salmonella enterica	CFSAN024532	Ferrush	Mexico:Sinaloa	water	environmental/other	Other water sources	SAMN03464467	mdsA,mdsB
Salmonella enterica	CFSAN024533	Ferrush	Mexico:Sinaloa	water	environmental/other	Other water sources	SAMN03464468	mdsA,mdsB
Salmonella enterica	120	Give	Mexico: Sinaloa	canal water	environmental/other	Other water sources	SAMN10261356	mdsA,mdsB
Salmonella enterica	121	Give	Mexico: Sinaloa	canal water	environmental/other	Other water sources	SAMN10261357	mdsA,mdsB
Salmonella enterica	122	Give	Mexico: Sinaloa	canal water	environmental/other	Other water sources	SAMN10261358	mdsA,mdsB
Salmonella enterica	127	Give	Mexico: Sinaloa	canal water	environmental/other	Other water sources	SAMN10261359	mdsA,mdsB
Salmonella enterica	143	Give	Mexico: Sinaloa	canal water	environmental/other	Other water sources	SAMN10261375	mdsA,mdsB
Salmonella enterica	146	Give	Mexico: Sinaloa	canal water	environmental/other	Other water sources	SAMN10261377	mdsA,mdsB
Salmonella enterica	148	Give	Mexico: Sinaloa	canal water	environmental/other	Other water sources	SAMN10261379	mdsA,mdsB
Salmonella enterica	150	Give	Mexico: Sinaloa	canal water	environmental/other	Other water sources	SAMN10261381	mdsA,mdsB
Salmonella enterica	156	Give	Mexico: Sinaloa	canal water	environmental/other	Other water sources	SAMN10261385	mdsA,mdsB
Salmonella enterica	286	Give	Mexico: Sinaloa	canal water	environmental/other	Other water sources	SAMN10261410	mdsA,mdsB
Salmonella enterica	295	Give	Mexico: Sinaloa	canal water	environmental/other	Other water sources	SAMN10261416	mdsA,mdsB
Salmonella enterica	CFSAN024490	Give	Mexico:Sinaloa	water	environmental/other	Other water sources	SAMN03464425	mdsA,mdsB
Salmonella enterica	FSE0096	Glostrup	Mexico	canal water	environmental/other	Other water sources	SAMN02344941	mdsA,mdsB
Salmonella enterica	CFSAN024496	Houtonae	Mexico:Sinaloa	water	environmental/other	Other water sources	SAMN03464431
Salmonella enterica	FDA474831-2	I 4,[5],12:i:-	Mexico	water	environmental/other	Other water sources	SAMN02846136
Salmonella enterica	FDA474837	II 40:m,t:z42	Water canal with sediment	Irrigation canal	environmental/other	Other water sources	SAMN02844614
Salmonella enterica	FDA474831-1	II 48:g,m,t:- (Erlangen)	Mexico	water	environmental/other	Other water sources	SAMN02846135	mdsA,mdsB
Salmonella enterica	284	Infantis	Mexico: Sinaloa	canal water	environmental/other	Other water sources	SAMN10261408	mdsA,mdsB
Salmonella enterica	285	Infantis	Mexico: Sinaloa	canal water	environmental/other	Other water sources	SAMN10261409	mdsA,mdsB
Salmonella enterica	287	Infantis	Mexico: Sinaloa	canal water	environmental/other	Other water sources	SAMN10261411	mdsA,mdsB
Salmonella enterica	293	Infantis	Mexico: Sinaloa	canal water	environmental/other	Other water sources	SAMN10261414	mdsA,mdsB
Salmonella enterica	FSE0094	Irumu	Mexico	canal water	environmental/other	Other water sources	SAMN02344942	mdsA,mdsB
Salmonella enterica	CFSAN024566	Irumu	Mexico:Sinaloa	water	environmental/other	Other water sources	SAMN03464501	mdsA,mdsB
Salmonella enterica	CFSAN024568	Irumu	Mexico:Sinaloa	water	environmental/other	Other water sources	SAMN03464503	mdsA,mdsB
Salmonella enterica	FDA604291-1	IV 11::	Mexico	canal water	environmental/other	Other water sources	SAMN02846774
Salmonella enterica	CFSAN000905	Javiana	Mexico	canal water	environmental/other	Other water sources	SAMN01938999	mdsA,mdsB
Salmonella enterica	FDA474835-2	Javiana	Mexico	canal water	environmental/other	Other water sources	SAMN01938998	mdsA,mdsB
Salmonella enterica	FSE0092	Javiana	Mexico	canal water	environmental/other	Other water sources	SAMN02344943	mdsA,mdsB
Salmonella enterica	FSE0097	Javiana	Mexico	canal water	environmental/other	Other water sources	SAMN02344944	mdsA,mdsB
Salmonella enterica	CFSAN006238	Javiana	Mexico:Sinaloa	water	environmental/other	Other water sources	SAMN02335376	mdsA,mdsB
Salmonella enterica	CFSAN006239	Javiana	Mexico:Sinaloa	water	environmental/other	Other water sources	SAMN02335377	mdsA,mdsB
Salmonella enterica	CFSAN006268	Javiana	Mexico:Sinaloa	water	environmental/other	Other water sources	SAMN02335406	mdsA,mdsB
Salmonella enterica	CFSAN006269	Javiana	Mexico:Sinaloa	water	environmental/other	Other water sources	SAMN02335407	mdsA,mdsB
Salmonella enterica	CFSAN006270	Javiana	Mexico:Sinaloa	water	environmental/other	Other water sources	SAMN02335408	mdsA,mdsB
Salmonella enterica	FDA474834-2	Javiana	Mexico	water with sediment	environmental/other	Other water sources	SAMN01938996	mdsA,mdsB
Salmonella enterica	FDA474839-1	Javiana	Mexico	water with snail shell	environmental/other	Other water sources	SAMN01939000	mdsA,mdsB
Salmonella enterica	FDA474839-2	Javiana	Mexico	water with snail shell	environmental/other	Other water sources	SAMN02846139	mdsA,mdsB
Salmonella enterica	Sa_U82	Kiambu	Mexico	water	environmental/other	Other water sources	SAMN09638238	mdsA,mdsB
Salmonella enterica	CFSAN024499	Michigan	Mexico:Sinaloa	water	environmental/other	Other water sources	SAMN03464434	mdsA,mdsB
Salmonella enterica	CFSAN024500	Michigan	Mexico:Sinaloa	water	environmental/other	Other water sources	SAMN03464435	mdsA,mdsB
Salmonella enterica	FDA474817-2-4	Minnesota	Mexico	water	environmental/other	Other water sources	SAMN02846125	mdsA,mdsB
Salmonella enterica	FDA474817-2-5	Minnesota	Mexico	water	environmental/other	Other water sources	SAMN02846126	mdsA,mdsB
Salmonella enterica	FDA474825-1-1	Minnesota	Mexico	water	environmental/other	Other water sources	SAMN02846131	mdsA,mdsB
Salmonella enterica	FDA474825-1-2	Minnesota	Mexico	water	environmental/other	Other water sources	SAMN02846132	mdsA,mdsB
Salmonella enterica	Sa_V53	Minnesota	Mexico	water	environmental/other	Other water sources	SAMN09638231	mdsA,mdsB
Salmonella enterica	282	Montevideo	Mexico: Sinaloa	canal water	environmental/other	Other water sources	SAMN10261407	mdsA,mdsB
Salmonella enterica	297	Montevideo	Mexico: Sinaloa	canal water	environmental/other	Other water sources	SAMN10261418	mdsA,mdsB
Salmonella enterica	CFSAN006233	Muenchen	Mexico:Sinaloa	water	environmental/other	Other water sources	SAMN02335371	mdsA,mdsB
Salmonella enterica	CFSAN024487	Muenchen	Mexico:Sinaloa	water	environmental/other	Other water sources	SAMN03464422	mdsA,mdsB
Salmonella enterica	CFSAN024517	Muenchen	Mexico:Sinaloa	water	environmental/other	Other water sources	SAMN03464452	mdsA,mdsB
Salmonella enterica	CFSAN024519	Muenchen	Mexico:Sinaloa	water	environmental/other	Other water sources	SAMN03464454	mdsA,mdsB
Salmonella enterica	CFSAN024521	Muenchen	Mexico:Sinaloa	water	environmental/other	Other water sources	SAMN03464456	mdsA,mdsB
Salmonella enterica	CFSAN024534	Muenchen	Mexico:Sinaloa	water	environmental/other	Other water sources	SAMN03464469	mdsA,mdsB
Salmonella enterica	FDA474828	Newport	Mexico	canal water	environmental/other	Other water sources	SAMN01938993	mdsA,mdsB
Salmonella enterica	FDA474832	Newport	Mexico	canal water	environmental/other	Other water sources	SAMN01938994	mdsA,mdsB
Salmonella enterica	FSE0093	Newport	Mexico	canal water	environmental/other	Other water sources	SAMN02344945	mdsA,mdsB
Salmonella enterica	CFSAN006235	Newport	Mexico:Sinaloa	water	environmental/other	Other water sources	SAMN02335373	mdsA,mdsB
Salmonella enterica	CFSAN006236	Newport	Mexico:Sinaloa	water	environmental/other	Other water sources	SAMN02335374	mdsA,mdsB
Salmonella enterica	CFSAN006237	Newport	Mexico:Sinaloa	water	environmental/other	Other water sources	SAMN02335375	mdsA,mdsB
Salmonella enterica	CFSAN024482	Newport	Mexico:Sinaloa	water	environmental/other	Other water sources	SAMN03464417	mdsA,mdsB
Salmonella enterica	CFSAN024483	Newport	Mexico:Sinaloa	water	environmental/other	Other water sources	SAMN03464418	mdsA,mdsB
Salmonella enterica	CFSAN024485	Newport	Mexico:Sinaloa	water	environmental/other	Other water sources	SAMN03464420	mdsA,mdsB
Salmonella enterica	CFSAN024492	Newport	Mexico:Sinaloa	water	environmental/other	Other water sources	SAMN03464427	mdsA,mdsB
Salmonella enterica	CFSAN024503	Newport	Mexico:Sinaloa	water	environmental/other	Other water sources	SAMN03464438	mdsA,mdsB
Salmonella enterica	CFSAN024504	Newport	Mexico:Sinaloa	water	environmental/other	Other water sources	SAMN03464439	mdsA,mdsB
Salmonella enterica	CFSAN024507	Newport	Mexico:Sinaloa	water	environmental/other	Other water sources	SAMN03464442	mdsA,mdsB
Salmonella enterica	CFSAN024508	Newport	Mexico:Sinaloa	water	environmental/other	Other water sources	SAMN03464443	mdsA,mdsB
Salmonella enterica	CFSAN024509	Newport	Mexico:Sinaloa	water	environmental/other	Other water sources	SAMN03464444	mdsA,mdsB
Salmonella enterica	CFSAN024510	Newport	Mexico:Sinaloa	water	environmental/other	Other water sources	SAMN03464445	mdsA,mdsB
Salmonella enterica	CFSAN024511	Newport	Mexico:Sinaloa	water	environmental/other	Other water sources	SAMN03464446	mdsA,mdsB
Salmonella enterica	CFSAN024512	Newport	Mexico:Sinaloa	water	environmental/other	Other water sources	SAMN03464447	mdsA,mdsB
Salmonella enterica	CFSAN024513	Newport	Mexico:Sinaloa	water	environmental/other	Other water sources	SAMN03464448	mdsA,mdsB
Salmonella enterica	CFSAN024514	Newport	Mexico:Sinaloa	water	environmental/other	Other water sources	SAMN03464449	mdsA,mdsB
Salmonella enterica	CFSAN024515	Newport	Mexico:Sinaloa	water	environmental/other	Other water sources	SAMN03464450	mdsA,mdsB
Salmonella enterica	CFSAN024516	Newport	Mexico:Sinaloa	water	environmental/other	Other water sources	SAMN03464451	mdsA,mdsB
Salmonella enterica	CFSAN024524	Newport	Mexico:Sinaloa	water	environmental/other	Other water sources	SAMN03464459	mdsA,mdsB
Salmonella enterica	CFSAN024530	Newport	Mexico:Sinaloa	water	environmental/other	Other water sources	SAMN03464465	mdsA,mdsB
Salmonella enterica	CFSAN024536	Newport	Mexico:Sinaloa	water	environmental/other	Other water sources	SAMN03464471	mdsA,mdsB
Salmonella enterica	CFSAN024537	Newport	Mexico:Sinaloa	water	environmental/other	Other water sources	SAMN03464472	mdsA,mdsB
Salmonella enterica	CFSAN024538	Newport	Mexico:Sinaloa	water	environmental/other	Other water sources	SAMN03464473	mdsA,mdsB
Salmonella enterica	CFSAN024539	Newport	Mexico:Sinaloa	water	environmental/other	Other water sources	SAMN03464474	mdsA,mdsB
Salmonella enterica	CFSAN024540	Newport	Mexico:Sinaloa	water	environmental/other	Other water sources	SAMN03464475	mdsA,mdsB
Salmonella enterica	CFSAN024567	Newport	Mexico:Sinaloa	water	environmental/other	Other water sources	SAMN03464502	mdsA,mdsB
Salmonella enterica	CFSAN024598	Newport	Mexico:Sinaloa	water	environmental/other	Other water sources	SAMN03464533	mdsA,mdsB
Salmonella enterica	CFSAN024599	Newport	Mexico:Sinaloa	water	environmental/other	Other water sources	SAMN03464534	mdsA,mdsB
Salmonella enterica	CFSAN024600	Newport	Mexico:Sinaloa	water	environmental/other	Other water sources	SAMN03464535	mdsA,mdsB
Salmonella enterica	CFSAN024602	Newport	Mexico:Sinaloa	water	environmental/other	Other water sources	SAMN03464537	mdsA,mdsB
Salmonella enterica	CFSAN024603	Newport	Mexico:Sinaloa	water	environmental/other	Other water sources	SAMN03464538	mdsA,mdsB
Salmonella enterica	CFSAN024802	Newport	Mexico:Sinaloa	water	environmental/other	Other water sources	SAMN03464416	mdsA,mdsB
Salmonella enterica	FDA474816 -1	Newport	Mexico	water	environmental/other	Other water sources	SAMN01938992	mdsA,mdsB
Salmonella enterica	FDA474834-1	Newport	Mexico	water with sediment	environmental/other	Other water sources	SAMN01938995	mdsA,mdsB
Salmonella enterica	CFSAN024596	Nigeria	Mexico:Sinaloa	water	environmental/other	Other water sources	SAMN03464531	mdsA,mdsB
Salmonella enterica	CFSAN024528	O:14:r:z	Mexico:Sinaloa	water	environmental/other	Other water sources	SAMN03464463	mdsA,mdsB
Salmonella enterica	CFSAN024498	O:17:l,v:	Mexico:Sinaloa	water	environmental/other	Other water sources	SAMN03464433	mdsA,mdsB
Salmonella enterica	CFSAN024552	O:28	Mexico:Sinaloa	water	environmental/other	Other water sources	SAMN03464487	mdsA,mdsB
Salmonella enterica	CFSAN024558	O:35:(K):z35	Mexico:Sinaloa	water	environmental/other	Other water sources	SAMN03464493
Salmonella enterica	CFSAN024563	O:4,5,12	Mexico:Sinaloa	water	environmental/other	Other water sources	SAMN03464498	mdsA,mdsB
Salmonella enterica	CFSAN024597	O:6,7:m,s,t:e,n,x	Mexico:Sinaloa	water	environmental/other	Other water sources	SAMN03464532	fosA7,mdsA,mdsB
Salmonella enterica	CFSAN024551	O:6,7:m,t:-	Mexico:Sinaloa	water	environmental/other	Other water sources	SAMN03464486	mdsA,mdsB
Salmonella enterica	CFSAN024501	O:6,7:m,t::-	Mexico:Sinaloa	water	environmental/other	Other water sources	SAMN03464436	mdsA,mdsB
Salmonella enterica	CFSAN024493	O:6,8:e,h:	Mexico:Sinaloa	water	environmental/other	Other water sources	SAMN03464428	mdsA,mdsB
Salmonella enterica	CFSAN024494	O:6,8:e,h:	Mexico:Sinaloa	water	environmental/other	Other water sources	SAMN03464429	mdsA,mdsB
Salmonella enterica	CFSAN024495	O:6,8:e,h:	Mexico:Sinaloa	water	environmental/other	Other water sources	SAMN03464430	mdsA,mdsB
Salmonella enterica	CFSAN024531	O:9,12:l,z28:	Mexico:Sinaloa	water	environmental/other	Other water sources	SAMN03464466	mdsA,mdsB
Salmonella enterica	CFSAN024561	O:9,12:l,z28:1,5	Mexico:Sinaloa	water	environmental/other	Other water sources	SAMN03464496	mdsA,mdsB
Salmonella enterica	112	Oranienburg	Mexico: Sinaloa	canal water	environmental/other	Other water sources	SAMN10261348	mdsA,mdsB
Salmonella enterica	113	Oranienburg	Mexico: Sinaloa	canal water	environmental/other	Other water sources	SAMN10261349	mdsA,mdsB
Salmonella enterica	114	Oranienburg	Mexico: Sinaloa	canal water	environmental/other	Other water sources	SAMN10261350	mdsA,mdsB
Salmonella enterica	115	Oranienburg	Mexico: Sinaloa	canal water	environmental/other	Other water sources	SAMN10261351	mdsA,mdsB
Salmonella enterica	116	Oranienburg	Mexico: Sinaloa	canal water	environmental/other	Other water sources	SAMN10261352	mdsA,mdsB
Salmonella enterica	117	Oranienburg	Mexico: Sinaloa	canal water	environmental/other	Other water sources	SAMN10261353	mdsA,mdsB
Salmonella enterica	118	Oranienburg	Mexico: Sinaloa	canal water	environmental/other	Other water sources	SAMN10261354	mdsA,mdsB
Salmonella enterica	119	Oranienburg	Mexico: Sinaloa	canal water	environmental/other	Other water sources	SAMN10261355	mdsA,mdsB
Salmonella enterica	128	Oranienburg	Mexico: Sinaloa	canal water	environmental/other	Other water sources	SAMN10261360	mdsA,mdsB
Salmonella enterica	129	Oranienburg	Mexico: Sinaloa	canal water	environmental/other	Other water sources	SAMN10261361	mdsA,mdsB
Salmonella enterica	132	Oranienburg	Mexico: Sinaloa	canal water	environmental/other	Other water sources	SAMN10261364	mdsA,mdsB
Salmonella enterica	135	Oranienburg	Mexico: Sinaloa	canal water	environmental/other	Other water sources	SAMN10261367	mdsA,mdsB
Salmonella enterica	138	Oranienburg	Mexico: Sinaloa	canal water	environmental/other	Other water sources	SAMN10261370	mdsA,mdsB
Salmonella enterica	139	Oranienburg	Mexico: Sinaloa	canal water	environmental/other	Other water sources	SAMN10261371	mdsA,mdsB
Salmonella enterica	157	Oranienburg	Mexico: Sinaloa	canal water	environmental/other	Other water sources	SAMN10261386	mdsA,mdsB
Salmonella enterica	158	Oranienburg	Mexico: Sinaloa	canal water	environmental/other	Other water sources	SAMN10261387	mdsA,mdsB
Salmonella enterica	159	Oranienburg	Mexico: Sinaloa	canal water	environmental/other	Other water sources	SAMN10261388	mdsA,mdsB
Salmonella enterica	160	Oranienburg	Mexico: Sinaloa	canal water	environmental/other	Other water sources	SAMN10261389	mdsA,mdsB
Salmonella enterica	161	Oranienburg	Mexico: Sinaloa	canal water	environmental/other	Other water sources	SAMN10261390	mdsA,mdsB
Salmonella enterica	162	Oranienburg	Mexico: Sinaloa	canal water	environmental/other	Other water sources	SAMN10261391	mdsA,mdsB
Salmonella enterica	163	Oranienburg	Mexico: Sinaloa	canal water	environmental/other	Other water sources	SAMN10261392	mdsA,mdsB
Salmonella enterica	164	Oranienburg	Mexico: Sinaloa	canal water	environmental/other	Other water sources	SAMN10261393	mdsA,mdsB
Salmonella enterica	167	Oranienburg	Mexico: Sinaloa	canal water	environmental/other	Other water sources	SAMN10261394	mdsA,mdsB
Salmonella enterica	168	Oranienburg	Mexico: Sinaloa	canal water	environmental/other	Other water sources	SAMN10261395	mdsA,mdsB
Salmonella enterica	169	Oranienburg	Mexico: Sinaloa	canal water	environmental/other	Other water sources	SAMN10261396	mdsA,mdsB
Salmonella enterica	170	Oranienburg	Mexico: Sinaloa	canal water	environmental/other	Other water sources	SAMN10261397	mdsA,mdsB
Salmonella enterica	FDA474817 isolate 1	Oranienburg	Mexico	water	environmental/other	Other water sources	SAMN02846122	mdsA,mdsB
Salmonella enterica	Sa_V52	Oranienburg	Mexico	water	environmental/other	Other water sources	SAMN09638230	mdsA,mdsB
Salmonella enterica	CFSAN024502	Panama	Mexico:Sinaloa	water	environmental/other	Other water sources	SAMN03464437	mdsA,mdsB
Salmonella enterica	CFSAN024505	Pomona	Mexico:Sinaloa	water	environmental/other	Other water sources	SAMN03464440	mdsA,mdsB
Salmonella enterica	CFSAN024553	Pomona	Mexico:Sinaloa	water	environmental/other	Other water sources	SAMN03464488	mdsA,mdsB
Salmonella enterica	FDA474817 isolate 3	Pomona	Mexico	water	environmental/other	Other water sources	SAMN02846124	mdsA,mdsB
Salmonella enterica	Sa_V51	Pomona	Mexico	water	environmental/other	Other water sources	SAMN09638229	mdsA,mdsB
Salmonella enterica	CFSAN048785	Poona	Mexico	water	environmental/other	Other water sources	SAMN04929625	mdsA,mdsB
Salmonella enterica	FSE0095	Reading	Mexico	canal water	environmental/other	Other water sources	SAMN02344946	mdsA,mdsB
Salmonella enterica	130	Saintpaul	Mexico: Sinaloa	canal water	environmental/other	Other water sources	SAMN10261362	mdsA,mdsB
Salmonella enterica	133	Saintpaul	Mexico: Sinaloa	canal water	environmental/other	Other water sources	SAMN10261365	mdsA,mdsB
Salmonella enterica	134	Saintpaul	Mexico: Sinaloa	canal water	environmental/other	Other water sources	SAMN10261366	mdsA,mdsB
Salmonella enterica	136	Saintpaul	Mexico: Sinaloa	canal water	environmental/other	Other water sources	SAMN10261368	mdsA,mdsB
Salmonella enterica	137	Saintpaul	Mexico: Sinaloa	canal water	environmental/other	Other water sources	SAMN10261369	mdsA,mdsB
Salmonella enterica	140	Saintpaul	Mexico: Sinaloa	canal water	environmental/other	Other water sources	SAMN10261372	mdsA,mdsB
Salmonella enterica	141	Saintpaul	Mexico: Sinaloa	canal water	environmental/other	Other water sources	SAMN10261373	mdsA,mdsB
Salmonella enterica	142	Saintpaul	Mexico: Sinaloa	canal water	environmental/other	Other water sources	SAMN10261374	mdsA,mdsB
Salmonella enterica	145	Saintpaul	Mexico: Sinaloa	canal water	environmental/other	Other water sources	SAMN10261376	mdsA,mdsB
Salmonella enterica	147	Saintpaul	Mexico: Sinaloa	canal water	environmental/other	Other water sources	SAMN10261378	mdsA,mdsB
Salmonella enterica	151	Saintpaul	Mexico: Sinaloa	canal water	environmental/other	Other water sources	SAMN10261382	mdsA,mdsB
Salmonella enterica	CFSAN006240	Saintpaul	Mexico:Sinaloa	water	environmental/other	Other water sources	SAMN02335378	mdsA,mdsB
Salmonella enterica	CFSAN006241	Saintpaul	Mexico:Sinaloa	water	environmental/other	Other water sources	SAMN02335379	mdsA,mdsB
Salmonella enterica	FDA474817 isolate 2	Sandiego	Mexico	water	environmental/other	Other water sources	SAMN02846123	mdsA,mdsB
Salmonella enterica	CFSAN024506	Saphra	Mexico:Sinaloa	water	environmental/other	Other water sources	SAMN03464441	mdsA,mdsB
Salmonella enterica	FDA474825-1-3	Soahanina	Mexico	water	environmental/other	Other water sources	SAMN02846133	mdsA,mdsB
Salmonella enterica	CFSAN024488	Southbank	Mexico:Sinaloa	water	environmental/other	Other water sources	SAMN03464423	mdsA,mdsB
Salmonella enterica	FDA390651-1	Tallahassee	Mexico	water	environmental/other	Other water sources	SAMN02845831
Salmonella enterica	Sa_V42	Typhimurium	Mexico	water	environmental/other	Other water sources	SAMN09638224	aadA1,aadA1,aadA5,aph(3'')-Ib,aph(6)-Id,blaTEM-1,dfrA17,floR,lnu(F),mdsA,mdsB,qnrB19,sul2,tet(A),tet(B)
Salmonella enterica	Sa_V43	Urbana	Mexico	water	environmental/other	Other water sources	SAMN09638225	aph(3'')-Ib,aph(6)-Id,mdsA,mdsB,tet(C)
Salmonella enterica	149	Weltevreden	Mexico: Sinaloa	canal water	environmental/other	Other water sources	SAMN10261380	mdsA,mdsB
Salmonella enterica	152	Weltevreden	Mexico: Sinaloa	canal water	environmental/other	Other water sources	SAMN10261383	mdsA,mdsB
Salmonella enterica	154	Weltevreden	Mexico: Sinaloa	canal water	environmental/other	Other water sources	SAMN10261384	mdsA,mdsB
Salmonella enterica	CFSAN102170		Mexico	water canal	environmental/other	Other water sources	SAMN14145928	mdsA,mdsB,tet(C)
Salmonella enterica	CFSAN102171		Mexico	water canal	environmental/other	Other water sources	SAMN14145929	mdsA,mdsB,tet(C)
Salmonella enterica	CFSAN102172		Mexico	water canal	environmental/other	Other water sources	SAMN14145927	mdsA,mdsB,tet(C)
Salmonella enterica	CFSAN102173		Mexico	water canal	environmental/other	Other water sources	SAMN14145913	mdsA,mdsB,tet(C)
Salmonella enterica	CFSAN102185		Mexico	water canal	environmental/other	Other water sources	SAMN14145861	mdsA,mdsB
Salmonella enterica	CFSAN102186		Mexico	water canal	environmental/other	Other water sources	SAMN14145852	mdsA,mdsB
Salmonella enterica	CFSAN102187		Mexico	water canal	environmental/other	Other water sources	SAMN14145930	mdsA,mdsB
Salmonella enterica	CFSAN102188		Mexico	water canal	environmental/other	Other water sources	SAMN14145931	mdsA,mdsB
Salmonella enterica	MPSPSA19101		Mexico	water canal	environmental/other	Other water sources	SAMN14337388	mdsA,mdsB,qnrB19
Salmonella enterica	MPSPSA19103-1		Mexico	water canal	environmental/other	Other water sources	SAMN14008229	fosA7.2,mdsA,mdsB
Salmonella enterica	MPSPSA19103-2		Mexico	water canal	environmental/other	Other water sources	SAMN14008196	aadA2,dfrA12,fosA7.2,mdsA,mdsB,sul1,tet(A)
Salmonella enterica	MPSPSA19104-1		Mexico	water canal	environmental/other	Other water sources	SAMN14008198	fosA7.4,mdsA,mdsB
Salmonella enterica	MPSPSA19105-2		Mexico	water canal	environmental/other	Other water sources	SAMN14008174	mdsA,mdsB
Salmonella enterica	MPSPSA19106-1		Mexico	water canal	environmental/other	Other water sources	SAMN14008179	mdsA,mdsB
Salmonella enterica	MPSPSA1929-2		Mexico	water canal	environmental/other	Other water sources	SAMN13722043	mdsA,mdsB
Salmonella enterica	MPSPSA1931-1		Mexico	water canal	environmental/other	Other water sources	SAMN13722184	mdsA,mdsB
Salmonella enterica	MPSPSA1931-2		Mexico	water canal	environmental/other	Other water sources	SAMN13733253	mdsA,mdsB
Salmonella enterica	MPSPSA1932-1		Mexico	water canal	environmental/other	Other water sources	SAMN13722039	mdsA,mdsB
Salmonella enterica	MPSPSA1932-2		Mexico	water canal	environmental/other	Other water sources	SAMN13781680	mdsA,mdsB
Salmonella enterica	MPSPSA1932-3		Mexico	water canal	environmental/other	Other water sources	SAMN13722055	mdsA,mdsB
Salmonella enterica	MPSPSA1965-1		Mexico	water canal	environmental/other	Other water sources	SAMN14008652	mdsA,mdsB
Salmonella enterica	MPSPSA1976-2		Mexico	water canal	environmental/other	Other water sources	SAMN14008660	mdsA,mdsB,qnrB19
Salmonella enterica	MPSPSA1978-1		Mexico	water canal	environmental/other	Other water sources	SAMN14009874	mdsA,mdsB,qnrB19
Salmonella enterica	MPSPSA1978-2		Mexico	water canal	environmental/other	Other water sources	SAMN14008733	mdsA,mdsB,qnrB19
Salmonella enterica	MPSPSA1978-3		Mexico	water canal	environmental/other	Other water sources	SAMN14009869	dfrA1,floR,mdsA,mdsB,mph(A),qnrB19,sul1,tet(A)
[truncated: 426 more rows]
