# Supplementary material for: Genomic surveillance of antimicrobial resistance shows cattle and poultry are a moderate source of multi-drug resistant non-typhoidal Salmonella in Mexico
Source: PLoS One. 2021 May 5;16(5):e0243681. doi: 10.1371/journal.pone.0243681 (PMC8099073; doi:10.1371/journal.pone.0243681)
Supplement: S3 File — (XLSX) [file pone.0243681.s003.xlsx]

## Sheet: Typhimuirum MX 210920
Genomic surveillance of antimicrobial resistance shows cattle and poultry are a moderate source of multi-drug resistant non-typhoidal Salmonella in Mexico
Enrique Jesús Delgado-Suárez, Tania Palós-Guitérrez, Francisco Alejandro Ruíz-López, Cindy Fabiola Hernández Pérez, Nayarit Emérita Ballesteros-Nova, Orbelín Soberanis-Ramos, Rubén Danilo Méndez-Medina, Marc W. Allard, María Salud Rubio-Lozano
S3 File. NCBI accesions, metadata and antimicrobial resistance genotypes of fully sequenced public Salmonella enterica ser. Typhimurium isolates from Mexico included in this study
(Metadata is reported as recorded at the NCBI pathogen detection web site. Blank cells in any column indicate this information is not available at NCBI)
#Organism Group	Strain	Serovar	Location	Isolation type	Isolation Source	Host	BioSample	Assembly	AMR genotypes	MDR genotype
Salmonella enterica	33676	Typhimurium	Mexico: Mexico City	clinical	blood-culture	Homo sapiens; female	SAMN03795193	GCA_001293505.1	aac(3)-IId,aadA2,aph(3'')-Ib,aph(6)-Id,blaCMY-2,bleO,dfrA12,floR,gyrA_S83F=POINT,mdsA,mdsB,oqxA,oqxB,sul2,sul3,tet(A)	1
Salmonella enterica	SENASICA_Sa_ U05	Typhimurium	Mexico	environmental/other	avian caeca		SAMN15969196		mdsA,mdsB
Salmonella enterica	FDA464122-1	Typhimurium	Mexico	environmental/other	animal feces		SAMN02846093	GCA_008677375.1	mdsA,mdsB
Salmonella enterica	FDA464122-4	Typhimurium	Mexico	environmental/other	animal feces		SAMN02846095	GCA_008677455.1	mdsA,mdsB
Salmonella enterica	FNW19E73	Typhimurium	Mexico	environmental/other	bell pepper		SAMN02344744	GCA_011463575.1	mdsA,mdsB
Salmonella enterica	FDA709257 C2 1-1	Typhimurium	Mexico	environmental/other	papayas		SAMN02847330	GCA_008088645.1	mdsA,mdsB
Salmonella enterica	INSP 24	Typhimurium	Mexico	clinical	human	Homo sapiens	SAMN02367760	GCA_002033825.1	aadA1,mdsA,mdsB,sul1
Salmonella enterica	UNAM20172_Sa_AK68	Typhimurium	Mexico	environmental/other	Ground beef	Bovine	SAMN12345826	GCA_007739035.1	mdsA,mdsB
Salmonella enterica	INSP 24	Typhimurium	Mexico	clinical	human	Homo sapiens	SAMN02367644	GCA_010123015.1	mdsA,mdsB
Salmonella enterica	FCC0230	Typhimurium	Mexico	environmental/other	tomatillos, fresh		SAMN02678618	GCA_007816915.1	mdsA,mdsB
Salmonella enterica	FCC0227	Typhimurium	Mexico	environmental/other	tomatillos, fresh		SAMN02678615	GCA_008001905.1	mdsA,mdsB
Salmonella enterica	BG08	Typhimurium	Mexico: Sinaloa	environmental/other	chicken		SAMN10261463	GCA_005896845.1	mdsA,mdsB
Salmonella enterica	INSP 85	Typhimurium	Mexico	clinical	human	Homo sapiens	SAMN02367660	GCA_010123305.1	mdsA,mdsB
Salmonella enterica	INSP 85	Typhimurium	Mexico	clinical	human	Homo sapiens	SAMN03470064	GCA_010512395.1	mdsA,mdsB
Salmonella enterica	INSP 24	Typhimurium	Mexico	clinical	human	Homo sapiens	SAMN03470046	GCA_010567245.1	mdsA,mdsB
Salmonella enterica	UNAM2018148_Sa_BB19	Typhimurium	Mexico	environmental/other	Ground beef	Bovine	SAMN15872723		blaCARB-2,blaPSE,mdsA,mdsB,sul1
Salmonella enterica	FDA302225 1-2	Typhimurium	Mexico	environmental/other	frozen headless shrimp		SAMN02845563	GCA_006754905.1	mdsA,mdsB
Salmonella enterica	FDA578265	Typhimurium	Mexico	environmental/other	crab, in shell		SAMN02678793	GCA_007762275.1	mdsA,mdsB
Salmonella enterica	UNAM2018145_Sa_AN35	Typhimurium	Mexico	environmental/other	Ground beef	Bovine	SAMN12857435	GCA_008779375.1	aadA2,blaCARB-2,floR,mdsA,mdsB,sul1,sul1,tet(G)	1
Salmonella enterica	UNAM2018144_Sa_AN34	Typhimurium	Mexico	environmental/other	Ground beef	Bovine	SAMN12857434	GCA_008779395.1	aadA2,blaCARB-2,floR,mdsA,mdsB,sul1,sul1,tet(G)	1
Salmonella enterica	UNAM2018140_Sa_AN30	Typhimurium	Mexico	environmental/other	Ground beef	Bovine	SAMN12857432	GCA_008779455.1	aadA2,blaCARB-2,floR,mdsA,mdsB,sul1,sul1,tet(G)	1
Salmonella enterica	UNAM2018149_Sa_AN39	Typhimurium	Mexico	environmental/other	Ground beef	Bovine	SAMN12857438	GCA_008778075.1	aadA2,blaCARB-2,floR,mdsA,mdsB,sul1,sul1,tet(G)	1
Salmonella enterica	UNAM2018147_Sa_AN37	Typhimurium	Mexico	environmental/other	Ground beef	Bovine	SAMN12857437	GCA_008778285.1	aadA2,blaCARB-2,floR,mdsA,mdsB,sul1,sul1,tet(G)	1
Salmonella enterica	UNAM2018146_Sa_AN36	Typhimurium	Mexico	environmental/other	Ground beef	Bovine	SAMN12857436	GCA_008779555.1	aadA2,blaCARB-2,floR,mdsA,mdsB,sul1,sul1,tet(G)	1
Salmonella enterica	UNAM2018143_Sa_BB18	Typhimurium	Mexico	environmental/other	Ground beef	Bovine	SAMN15872722		aadA2,blaCARB-2,floR,mdsA,mdsB,sul1,sul1,tet(G)	1
Salmonella enterica	UNAM2018142_Sa_BB17	Typhimurium	Mexico	environmental/other	Ground beef	Bovine	SAMN15872721		aadA2,blaCARB-2,floR,mdsA,mdsB,sul1,sul1,tet(G)	1
Salmonella enterica	FDA368477	Typhimurium	Mexico	environmental/other	loose leaf lettuce		SAMN02844332	GCA_001714545.1	aac(3)-I,aadA2,aph(3')-IIIa,blaCARB-2,floR,mdsA,mdsB,sul1,tet(G)	1
Salmonella enterica	Burnett-SO23	Typhimurium	Mexico	environmental/other	intestine		SAMN11803898	GCA_007911025.1	aph(3'')-Ib,aph(3'')-Ib,aph(6)-Id,floR,mdsA,mdsB,qnrB19,sul2,tet(A)	1
Salmonella enterica	SL26	Typhimurium	Mexico: San Luis Potosi	clinical	Slaughterhouse	Cow	SAMN10076456	GCA_009497835.1	aph(3'')-Ib,aph(6)-Id,blaCMY-2,floR,mdsA,mdsB,sul2,tet(A)	1
Salmonella enterica	Burnett-SO16	Typhimurium	Mexico	environmental/other	retail meat		SAMN11806976	GCA_007911665.1	aac(3)=HMM,aadA1,abc-f=HMM,aph(3'')-Ib,aph(3'')-Ib,aph(6)-Id,aph(6)-Id,floR,mdsA,mdsB,sul2,tet(A)	1
Salmonella enterica	YU39	Typhimurium	Mexico: Yucatan	clinical	blood-culture	Homo sapiens	SAMN03653812	GCA_001006525.1	aadA2,aph(3'')-Ib,aph(6)-Id,blaCMY-2,bleO,dfrA12,floR,mdsA,mdsB,oqxA,oqxB,sul2,tet(A)	1
Salmonella enterica	FDA227246	Typhimurium	Mexico	environmental/other	fresh cilantro		SAMN02843813	GCA_009548915.1	aac(3)-II,aac(3)-IId,aadA2,aph(3'')-Ib,aph(6)-Id,bleO,dfrA12,dfrA12,floR,mdsA,mdsB,sul2,sul3,tet(A)	1
Salmonella enterica	SO21	Typhimurium	Mexico: Sonora	environmental/other	retail meat	Beef	SAMN10076455	GCA_009497855.1	aadA2,aph(3'')-Ib,aph(6)-Id,aph(6)-Id,dfrA12,floR,mdsA,mdsB,sul1,sul2,tet(A)	1
Salmonella enterica	YU07-18	Typhimurium	Mexico: Yucatan	clinical	stool	Homo sapiens	SAMN10076457	GCA_011304815.1	aadA2,aph(3'')-Ib,aph(6)-Id,blaCMY-2,bleO,dfrA12,floR,mdsA,mdsB,oqxA,oqxB,sul2,tet(A)	1
Salmonella enterica	Burnett-SL23	Typhimurium	Mexico	environmental/other	intestine		SAMN11806972	GCA_006077335.1	aac(3)-IId,aadA2,aph(3'')-Ib,aph(3'')-Ib,aph(6)-Id,bleO,dfrA12,floR,mdsA,mdsB,oqxA,oqxB,sul2,sul3,tet(A)	1
Salmonella enterica	Burnett-SO27	Typhimurium	Mexico	environmental/other	intestine		SAMN11806968	GCA_006145125.1	aac(3)-IId,aph(3'')-Ib,aph(3')-Ia,aph(6)-Id,blaTEM-1,bleO,floR,mdsA,mdsB,oqxA,oqxB,sul2,sul2,tet(A)	1
Salmonella enterica	Sa_V42	Typhimurium	Mexico	environmental/other	water		SAMN09638224	GCA_006073915.1	aadA1,aadA1,aadA5,aph(3'')-Ib,aph(6)-Id,blaTEM-1,dfrA17,floR,lnu(F),mdsA,mdsB,qnrB19,sul2,tet(A),tet(B)	1
Salmonella enterica	SO3	Typhimurium	Mexico:Sonora	clinical	cerebrospinal fluid	Homo sapiens	SAMN04296382	GCA_001577505.1	mdsA,mdsB
Salmonella enterica	SO2	Typhimurium	Mexico:Sonora	clinical	stool	Homo sapiens	SAMN03798428	GCA_001576275.1	mdsA,mdsB
Salmonella enterica	YU15	Typhimurium	Mexico:Yucatan	clinical	stool	Homo sapiens	SAMN03795199	GCA_001576255.1	aadA2,blaCARB-2,floR,mdsA,mdsB,sul1,sul1,tet(G)	1
										21
